# Supplementary material for: Investigation of REFINED CNN ensemble learning for anti-cancer drug sensitivity prediction
Source: Bioinformatics. 2021 Jul 12;37(Suppl 1):i42–50. doi: 10.1093/bioinformatics/btab336 (PMC8275339; doi:10.1093/bioinformatics/btab336)
Supplement: btab336_Supplementary_Data [file btab336_supplementary_data.zip]

Archive with 7 entries (6 files):
- btab336-suppl_data/
- btab336-suppl_data/Pal.29.sup.aux
- btab336-suppl_data/Pal.29.sup.log
- btab336-suppl_data/Pal.29.sup.out
- btab336-suppl_data/Pal.29.sup.pdf
- btab336-suppl_data/Pal.29.sup.synctex.gz
- btab336-suppl_data/Pal.29.sup.tex
