# Supplementary material for: Investigation of REFINED CNN ensemble learning for anti-cancer drug sensitivity prediction
Source: Bioinformatics. 2021 Jul 12;37(Suppl 1):i42–50. doi: 10.1093/bioinformatics/btab336 (PMC8275339; doi:10.1093/bioinformatics/btab336)
Supplement: btab336_Supplementary_Data [file btab336_supplementary_data.zip › btab336-suppl_data/Pal.29.sup.aux]

\relax 
\providecommand\hyper@newdestlabel[2]{}
\providecommand\HyperFirstAtBeginDocument{\AtBeginDocument}
\HyperFirstAtBeginDocument{\ifx\hyper@anchor\@undefined
\global\let\oldcontentsline\contentsline
\gdef\contentsline#1#2#3#4{\oldcontentsline{#1}{#2}{#3}}
\global\let\oldnewlabel\newlabel
\gdef\newlabel#1#2{\newlabelxx{#1}#2}
\gdef\newlabelxx#1#2#3#4#5#6{\oldnewlabel{#1}{{#2}{#3}}}
\AtEndDocument{\ifx\hyper@anchor\@undefined
\let\contentsline\oldcontentsline
\let\newlabel\oldnewlabel
\fi}
\fi}
\global\let\hyper@last\relax 
\gdef\HyperFirstAtBeginDocument#1{#1}
\providecommand\HyField@AuxAddToFields[1]{}
\providecommand\HyField@AuxAddToCoFields[2]{}
\@writefile{toc}{\contentsline {section}{\numberline {1}Theoretical basis}{1}{section.1}}
\@writefile{toc}{\contentsline {subsection}{\numberline {1.1}Appendix: A.1}{1}{subsection.1.1}}
\newlabel{A1}{{1.1}{1}{Appendix: A.1}{subsection.1.1}{}}
\newlabel{A1@cref}{{[subsection][1][1]1.1}{[1][1][]1}}
\newlabel{fullposterioram}{{3}{1}{Appendix: A.1}{equation.1.3}{}}
\newlabel{fullposterioram@cref}{{[equation][3][]3}{[1][1][]1}}
\newlabel{compsq1}{{4}{1}{Appendix: A.1}{equation.1.4}{}}
\newlabel{compsq1@cref}{{[equation][4][]4}{[1][1][]1}}
\newlabel{fullcondam}{{5}{1}{Appendix: A.1}{equation.1.5}{}}
\newlabel{fullcondam@cref}{{[equation][5][]5}{[1][1][]1}}
\@writefile{toc}{\contentsline {subsection}{\numberline {1.2}Appendix A.2}{2}{subsection.1.2}}
\newlabel{A2}{{1.2}{2}{Appendix A.2}{subsection.1.2}{}}
\newlabel{A2@cref}{{[subsection][2][1]1.2}{[1][2][]2}}
\newlabel{Eq7}{{9}{2}{Appendix A.2}{equation.1.9}{}}
\newlabel{Eq7@cref}{{[equation][9][]9}{[1][2][]2}}
\@writefile{toc}{\contentsline {section}{\numberline {2}Comparison with the state-of-the-art and baseline models}{4}{section.2}}
\@writefile{lot}{\contentsline {table}{\numberline {1}{\ignorespaces State-of-the-art and baseline models used for comparison with the REFINED-CNN models in summary.}}{5}{table.1}}
\newlabel{tab:ComModels}{{1}{5}{State-of-the-art and baseline models used for comparison with the REFINED-CNN models in summary}{table.1}{}}
\newlabel{tab:ComModels@cref}{{[table][1][]1}{[1][5][]5}}
\@writefile{toc}{\contentsline {section}{\numberline {3}CNN hyperparameters}{6}{section.3}}
\@writefile{lot}{\contentsline {table}{\numberline {2}{\ignorespaces Hyperparameters of the all REFINED CNN models optimized with the Bayesian optimization process for the NCI60 dataset. Model 1: sREFINED with MDS, Model 2: sREFINED with LLE, Model 3: sREFINED with LE, Model 4: sREFINED with Isomap, Model 5: REFINED-CNN model stacking, Model 6: REFINED-CNN image stacking, Model 7: i-REFINED-CNN-GM, Model 8: iREFINED-CNN-AM.}}{6}{table.2}}
\newlabel{tab:Hyper_NCI6}{{2}{6}{Hyperparameters of the all REFINED CNN models optimized with the Bayesian optimization process for the NCI60 dataset. Model 1: sREFINED with MDS, Model 2: sREFINED with LLE, Model 3: sREFINED with LE, Model 4: sREFINED with Isomap, Model 5: REFINED-CNN model stacking, Model 6: REFINED-CNN image stacking, Model 7: i-REFINED-CNN-GM, Model 8: iREFINED-CNN-AM}{table.2}{}}
\newlabel{tab:Hyper_NCI6@cref}{{[table][2][]2}{[1][6][]6}}
\@writefile{lot}{\contentsline {table}{\numberline {3}{\ignorespaces Hyperparameters of the all REFINED CNN models optimized with the Bayesian optimization process for the NCI-ALMANAC dataset. Model 1: sREFINED with MDS, Model 2: sREFINED with LLE, Model 3: sREFINED with LE, Model 4: sREFINED with Isomap, Model 5: REFINED-CNN model stacking, Model 6: REFINED-CNN image stacking, Model 7: i-REFINED-CNN-GM, Model 8: iREFINED-CNN-AM.}}{6}{table.3}}
\newlabel{tab:Hyper-ALMANAC}{{3}{6}{Hyperparameters of the all REFINED CNN models optimized with the Bayesian optimization process for the NCI-ALMANAC dataset. Model 1: sREFINED with MDS, Model 2: sREFINED with LLE, Model 3: sREFINED with LE, Model 4: sREFINED with Isomap, Model 5: REFINED-CNN model stacking, Model 6: REFINED-CNN image stacking, Model 7: i-REFINED-CNN-GM, Model 8: iREFINED-CNN-AM}{table.3}{}}
\newlabel{tab:Hyper-ALMANAC@cref}{{[table][3][]3}{[1][6][]6}}
\@writefile{toc}{\contentsline {section}{\numberline {4}Feature map stacking}{7}{section.4}}
\newlabel{sec:featuremap}{{4}{7}{Feature map stacking}{section.4}{}}
\newlabel{sec:featuremap@cref}{{[section][4][]4}{[1][7][]7}}
\@writefile{lot}{\contentsline {table}{\numberline {4}{\ignorespaces REFINED-CNN feature map (FM) stacking with 1 and 2 convolution layers compared with other REFINED-CNN based models for the NCI60 dataset.}}{8}{table.4}}
\newlabel{tab:FeateMapNCI60}{{4}{8}{REFINED-CNN feature map (FM) stacking with 1 and 2 convolution layers compared with other REFINED-CNN based models for the NCI60 dataset}{table.4}{}}
\newlabel{tab:FeateMapNCI60@cref}{{[table][4][]4}{[1][8][]8}}
\@writefile{lot}{\contentsline {table}{\numberline {5}{\ignorespaces REFINED-CNN feature map (FM) stacking with 1 and 2 convolution layers compared with other REFINED-CNN based models for the NCI-ALMANAC dataset.}}{8}{table.5}}
\newlabel{tab:FeateMapALM}{{5}{8}{REFINED-CNN feature map (FM) stacking with 1 and 2 convolution layers compared with other REFINED-CNN based models for the NCI-ALMANAC dataset}{table.5}{}}
\newlabel{tab:FeateMapALM@cref}{{[table][5][]5}{[1][8][]8}}
\@writefile{lot}{\contentsline {table}{\numberline {6}{\ignorespaces REFINED-CNN FM stacking performance for each cell line of the NCI60 dataset reported in this study.}}{9}{table.6}}
\newlabel{tab:FMNCI60}{{6}{9}{REFINED-CNN FM stacking performance for each cell line of the NCI60 dataset reported in this study}{table.6}{}}
\newlabel{tab:FMNCI60@cref}{{[table][6][]6}{[1][8][]9}}
\@writefile{lot}{\contentsline {table}{\numberline {7}{\ignorespaces REFINED-CNN FM stacking performance for each cell line of the NCI-ALMANAC dataset reported in this study.}}{9}{table.7}}
\newlabel{tab:FMALMANAC}{{7}{9}{REFINED-CNN FM stacking performance for each cell line of the NCI-ALMANAC dataset reported in this study}{table.7}{}}
\newlabel{tab:FMALMANAC@cref}{{[table][7][]7}{[1][8][]9}}
\@writefile{toc}{\contentsline {section}{\numberline {5}Supplementary Results}{10}{section.5}}
\@writefile{lof}{\contentsline {figure}{\numberline {1}{\ignorespaces Normalized log of GI50 for three cell lines selected randomly from NCI60 dataset. The existing large peaks indicates the number of drugs that is not sensitive to that cell line.}}{10}{figure.1}}
\newlabel{NCI60_Distribution}{{1}{10}{Normalized log of GI50 for three cell lines selected randomly from NCI60 dataset. The existing large peaks indicates the number of drugs that is not sensitive to that cell line}{figure.1}{}}
\newlabel{NCI60_Distribution@cref}{{[figure][1][]1}{[1][10][]10}}
\@writefile{lof}{\contentsline {figure}{\numberline {2}{\ignorespaces Normalized growth percentage of ComboScore distribution for three cell lines selected randomly from NCI-ALMANAC dataset.}}{10}{figure.2}}
\newlabel{NCI_ALM_Distribution}{{2}{10}{Normalized growth percentage of ComboScore distribution for three cell lines selected randomly from NCI-ALMANAC dataset}{figure.2}{}}
\newlabel{NCI_ALM_Distribution@cref}{{[figure][2][]2}{[1][10][]10}}
\@writefile{lof}{\contentsline {figure}{\numberline {3}{\ignorespaces NRMSE with 95 \% confidence interval of each model trained on 17 cell lines of NCI60 dataset, reported for each line per model separately.}}{11}{figure.3}}
\newlabel{NCI_NRMSE_Conf}{{3}{11}{NRMSE with 95 \% confidence interval of each model trained on 17 cell lines of NCI60 dataset, reported for each line per model separately}{figure.3}{}}
\newlabel{NCI_NRMSE_Conf@cref}{{[figure][3][]3}{[1][10][]11}}
\@writefile{lof}{\contentsline {figure}{\numberline {4}{\ignorespaces NMAE with 95 \% confidence interval of each model trained on 17 cell lines of NCI60 dataset, reported for each line per model separately.}}{11}{figure.4}}
\newlabel{NCI_NMAE_Conf}{{4}{11}{NMAE with 95 \% confidence interval of each model trained on 17 cell lines of NCI60 dataset, reported for each line per model separately}{figure.4}{}}
\newlabel{NCI_NMAE_Conf@cref}{{[figure][4][]4}{[1][10][]11}}
\@writefile{lof}{\contentsline {figure}{\numberline {5}{\ignorespaces PCC with 95 \% confidence interval of each model trained on 17 cell lines of NCI60 dataset, reported for each line per model separately.}}{12}{figure.5}}
\newlabel{NCI_PCC_Conf}{{5}{12}{PCC with 95 \% confidence interval of each model trained on 17 cell lines of NCI60 dataset, reported for each line per model separately}{figure.5}{}}
\newlabel{NCI_PCC_Conf@cref}{{[figure][5][]5}{[1][10][]12}}
\@writefile{lof}{\contentsline {figure}{\numberline {6}{\ignorespaces Bias with 95 \% confidence interval of each model trained on 17 cell lines of NCI60 dataset, reported for each line per model separately.}}{12}{figure.6}}
\newlabel{NCI_Bias_Conf}{{6}{12}{Bias with 95 \% confidence interval of each model trained on 17 cell lines of NCI60 dataset, reported for each line per model separately}{figure.6}{}}
\newlabel{NCI_Bias_Conf@cref}{{[figure][6][]6}{[1][10][]12}}
\@writefile{lof}{\contentsline {figure}{\numberline {7}{\ignorespaces NRMSE with 95 \% confidence interval of each model trained on 17 cell lines of NCI-ALMANAC dataset, reported for each line per model separately.}}{13}{figure.7}}
\newlabel{ALM_NRMSE_Conf}{{7}{13}{NRMSE with 95 \% confidence interval of each model trained on 17 cell lines of NCI-ALMANAC dataset, reported for each line per model separately}{figure.7}{}}
\newlabel{ALM_NRMSE_Conf@cref}{{[figure][7][]7}{[1][10][]13}}
\@writefile{lof}{\contentsline {figure}{\numberline {8}{\ignorespaces NMAE with 95 \% confidence interval of each model trained on 17 cell lines of NCI-ALMANAC dataset, reported for each line per model separately.}}{13}{figure.8}}
\newlabel{ALM_NMAE_Conf}{{8}{13}{NMAE with 95 \% confidence interval of each model trained on 17 cell lines of NCI-ALMANAC dataset, reported for each line per model separately}{figure.8}{}}
\newlabel{ALM_NMAE_Conf@cref}{{[figure][8][]8}{[1][10][]13}}
\@writefile{lof}{\contentsline {figure}{\numberline {9}{\ignorespaces PCC with 95 \% confidence interval of each model trained on 17 cell lines of NCI-ALMANAC dataset, reported for each line per model separately.}}{14}{figure.9}}
\newlabel{ALM_PCC_Conf}{{9}{14}{PCC with 95 \% confidence interval of each model trained on 17 cell lines of NCI-ALMANAC dataset, reported for each line per model separately}{figure.9}{}}
\newlabel{ALM_PCC_Conf@cref}{{[figure][9][]9}{[1][10][]14}}
\@writefile{lof}{\contentsline {figure}{\numberline {10}{\ignorespaces Bias with 95 \% confidence interval of each model trained on 17 cell lines of NCI-ALMANAC dataset, reported for each line per model separately.}}{14}{figure.10}}
\newlabel{ALM_Bias_Conf}{{10}{14}{Bias with 95 \% confidence interval of each model trained on 17 cell lines of NCI-ALMANAC dataset, reported for each line per model separately}{figure.10}{}}
\newlabel{ALM_Bias_Conf@cref}{{[figure][10][]10}{[1][10][]14}}
\@writefile{lof}{\contentsline {figure}{\numberline {11}{\ignorespaces Distribution of NRMSE of all eight models drawn from the Gap statistics test for the 780\_0 cell line of the NCI60 dataset. The distributions clustered into two groups and their associated cluster centroids are shown with a vertical bar on the histogram plots.}}{15}{figure.11}}
\newlabel{GapDist_NRMSE1}{{11}{15}{Distribution of NRMSE of all eight models drawn from the Gap statistics test for the 780\_0 cell line of the NCI60 dataset. The distributions clustered into two groups and their associated cluster centroids are shown with a vertical bar on the histogram plots}{figure.11}{}}
\newlabel{GapDist_NRMSE1@cref}{{[figure][11][]11}{[1][10][]15}}
\@writefile{lof}{\contentsline {figure}{\numberline {12}{\ignorespaces Distribution of NMAE of all eight models drawn from the Gap statistics test for the 780\_0 cell line of the NCI60 dataset. The distributions clustered into two groups and their associated cluster centroids are shown with a vertical bar on the histogram plots.}}{16}{figure.12}}
\newlabel{GapDist_NMAE1}{{12}{16}{Distribution of NMAE of all eight models drawn from the Gap statistics test for the 780\_0 cell line of the NCI60 dataset. The distributions clustered into two groups and their associated cluster centroids are shown with a vertical bar on the histogram plots}{figure.12}{}}
\newlabel{GapDist_NMAE1@cref}{{[figure][12][]12}{[1][10][]16}}
\@writefile{lof}{\contentsline {figure}{\numberline {13}{\ignorespaces Distribution of PCC of all eight models drawn from the Gap statistics test for the 780\_0 cell line of the NCI60 dataset. The distributions clustered into two groups and their associated cluster centroids are shown with a vertical bar on the histogram plots.}}{17}{figure.13}}
\newlabel{GapDist_PCC1}{{13}{17}{Distribution of PCC of all eight models drawn from the Gap statistics test for the 780\_0 cell line of the NCI60 dataset. The distributions clustered into two groups and their associated cluster centroids are shown with a vertical bar on the histogram plots}{figure.13}{}}
\newlabel{GapDist_PCC1@cref}{{[figure][13][]13}{[1][10][]17}}
\@writefile{lof}{\contentsline {figure}{\numberline {14}{\ignorespaces Distribution of Bias of all eight models drawn from the Gap statistics test for the 780\_0 cell line of the NCI60 dataset. The distributions clustered into two groups and their associated cluster centroids are shown with a vertical bar on the histogram plots.}}{18}{figure.14}}
\newlabel{GapDist_Bias1}{{14}{18}{Distribution of Bias of all eight models drawn from the Gap statistics test for the 780\_0 cell line of the NCI60 dataset. The distributions clustered into two groups and their associated cluster centroids are shown with a vertical bar on the histogram plots}{figure.14}{}}
\newlabel{GapDist_Bias1@cref}{{[figure][14][]14}{[1][10][]18}}
\@writefile{lof}{\contentsline {figure}{\numberline {15}{\ignorespaces Distribution of NRMSE of all eight models drawn from the Gap statistics test for the SNB\_78 cell line of the NCI60 dataset. The distributions clustered into two groups and their associated cluster centroids are shown with a vertical bar on the histogram plots.}}{19}{figure.15}}
\newlabel{GapDist_NRMSE2}{{15}{19}{Distribution of NRMSE of all eight models drawn from the Gap statistics test for the SNB\_78 cell line of the NCI60 dataset. The distributions clustered into two groups and their associated cluster centroids are shown with a vertical bar on the histogram plots}{figure.15}{}}
\newlabel{GapDist_NRMSE2@cref}{{[figure][15][]15}{[1][10][]19}}
\@writefile{lof}{\contentsline {figure}{\numberline {16}{\ignorespaces Distribution of NMAE of all eight models drawn from the Gap statistics test for the SNB\_78 cell line of the NCI60 dataset. The distributions clustered into two groups and their associated cluster centroids are shown with a vertical bar on the histogram plots.}}{20}{figure.16}}
\newlabel{GapDist_NMAE2}{{16}{20}{Distribution of NMAE of all eight models drawn from the Gap statistics test for the SNB\_78 cell line of the NCI60 dataset. The distributions clustered into two groups and their associated cluster centroids are shown with a vertical bar on the histogram plots}{figure.16}{}}
\newlabel{GapDist_NMAE2@cref}{{[figure][16][]16}{[1][10][]20}}
\@writefile{lof}{\contentsline {figure}{\numberline {17}{\ignorespaces Distribution of PCC of all eight models drawn from the Gap statistics test for the SNB\_78 cell line of the NCI60 dataset. The distributions clustered into two groups and their associated cluster centroids are shown with a vertical bar on the histogram plots.}}{21}{figure.17}}
\newlabel{GapDist_PCC2}{{17}{21}{Distribution of PCC of all eight models drawn from the Gap statistics test for the SNB\_78 cell line of the NCI60 dataset. The distributions clustered into two groups and their associated cluster centroids are shown with a vertical bar on the histogram plots}{figure.17}{}}
\newlabel{GapDist_PCC2@cref}{{[figure][17][]17}{[1][10][]21}}
\@writefile{lof}{\contentsline {figure}{\numberline {18}{\ignorespaces Distribution of Bias of all eight models drawn from the Gap statistics test for the SNB\_78 cell line of the NCI60 dataset. The distributions clustered into two groups and their associated cluster centroids are shown with a vertical bar on the histogram plots.}}{22}{figure.18}}
\newlabel{GapDist_Bias2}{{18}{22}{Distribution of Bias of all eight models drawn from the Gap statistics test for the SNB\_78 cell line of the NCI60 dataset. The distributions clustered into two groups and their associated cluster centroids are shown with a vertical bar on the histogram plots}{figure.18}{}}
\newlabel{GapDist_Bias2@cref}{{[figure][18][]18}{[1][10][]22}}
\@writefile{lof}{\contentsline {figure}{\numberline {19}{\ignorespaces Distribution of NRMSE of all eight models drawn from the Gap statistics test for the BT\_549 cell line of the NCI60 dataset. The distributions clustered into two groups and their associated cluster centroids are shown with a vertical bar on the histogram plots.}}{23}{figure.19}}
\newlabel{GapDist_NRMSE3}{{19}{23}{Distribution of NRMSE of all eight models drawn from the Gap statistics test for the BT\_549 cell line of the NCI60 dataset. The distributions clustered into two groups and their associated cluster centroids are shown with a vertical bar on the histogram plots}{figure.19}{}}
\newlabel{GapDist_NRMSE3@cref}{{[figure][19][]19}{[1][10][]23}}
\@writefile{lof}{\contentsline {figure}{\numberline {20}{\ignorespaces Distribution of NMAE of all eight models drawn from the Gap statistics test for the BT\_549 cell line of the NCI60 dataset. The distributions clustered into two groups and their associated cluster centroids are shown with a vertical bar on the histogram plots.}}{24}{figure.20}}
\newlabel{GapDist_NMAE3}{{20}{24}{Distribution of NMAE of all eight models drawn from the Gap statistics test for the BT\_549 cell line of the NCI60 dataset. The distributions clustered into two groups and their associated cluster centroids are shown with a vertical bar on the histogram plots}{figure.20}{}}
\newlabel{GapDist_NMAE3@cref}{{[figure][20][]20}{[1][10][]24}}
\@writefile{lof}{\contentsline {figure}{\numberline {21}{\ignorespaces Distribution of PCC of all eight models drawn from the Gap statistics test for the BT\_549 cell line of the NCI60 dataset. The distributions clustered into two groups and their associated cluster centroids are shown with a vertical bar on the histogram plots.}}{25}{figure.21}}
\newlabel{GapDist_PCC3}{{21}{25}{Distribution of PCC of all eight models drawn from the Gap statistics test for the BT\_549 cell line of the NCI60 dataset. The distributions clustered into two groups and their associated cluster centroids are shown with a vertical bar on the histogram plots}{figure.21}{}}
\newlabel{GapDist_PCC3@cref}{{[figure][21][]21}{[1][10][]25}}
\@writefile{lof}{\contentsline {figure}{\numberline {22}{\ignorespaces Distribution of Bias of all eight models drawn from the Gap statistics test for the BT\_549 cell line of the NCI60 dataset. The distributions clustered into two groups and their associated cluster centroids are shown with a vertical bar on the histogram plots.}}{26}{figure.22}}
\newlabel{GapDist_Bias3}{{22}{26}{Distribution of Bias of all eight models drawn from the Gap statistics test for the BT\_549 cell line of the NCI60 dataset. The distributions clustered into two groups and their associated cluster centroids are shown with a vertical bar on the histogram plots}{figure.22}{}}
\newlabel{GapDist_Bias3@cref}{{[figure][22][]22}{[1][10][]26}}
\@writefile{lot}{\contentsline {table}{\numberline {8}{\ignorespaces KL distances between distribution of observed distance matrix and the distance matrix calculated after each projection}}{27}{table.8}}
\newlabel{tab:KL}{{8}{27}{KL distances between distribution of observed distance matrix and the distance matrix calculated after each projection}{table.8}{}}
\newlabel{tab:KL@cref}{{[table][8][]8}{[1][10][]27}}
\@writefile{lot}{\contentsline {table}{\numberline {9}{\ignorespaces NCI60 dataset drug sensitivity prediction using eight single REFINED CNN based regression models. The NRMSE, NMAE, PCC, and bias of each model is used for comparison}}{27}{table.9}}
\newlabel{tab:NCI60_res_a}{{9}{27}{NCI60 dataset drug sensitivity prediction using eight single REFINED CNN based regression models. The NRMSE, NMAE, PCC, and bias of each model is used for comparison}{table.9}{}}
\newlabel{tab:NCI60_res_a@cref}{{[table][9][]9}{[1][10][]27}}
\@writefile{lot}{\contentsline {table}{\numberline {10}{\ignorespaces NCI60 dataset drug sensitivity prediction using proposed ensemble learning REFINED CNN based regression models. The NRMSE, NMAE, PCC, and bias of each model is used for comparison}}{27}{table.10}}
\newlabel{tab:NCI60_res_b}{{10}{27}{NCI60 dataset drug sensitivity prediction using proposed ensemble learning REFINED CNN based regression models. The NRMSE, NMAE, PCC, and bias of each model is used for comparison}{table.10}{}}
\newlabel{tab:NCI60_res_b@cref}{{[table][10][]10}{[1][10][]27}}
\@writefile{lot}{\contentsline {table}{\numberline {11}{\ignorespaces NCI60 dataset drug sensitivity prediction using state-of-the-art models. The NRMSE, NMAE, PCC, and bias of each model is used for comparison.}}{27}{table.11}}
\newlabel{NCISOTA_Det}{{11}{27}{NCI60 dataset drug sensitivity prediction using state-of-the-art models. The NRMSE, NMAE, PCC, and bias of each model is used for comparison}{table.11}{}}
\newlabel{NCISOTA_Det@cref}{{[table][11][]11}{[1][10][]27}}
\@writefile{lot}{\contentsline {table}{\numberline {12}{\ignorespaces NCI-ALMANAC dataset drug sensitivity prediction using single REFINED CNN based regression models. The NRMSE, NMAE, PCC, and bias of each model is used for comparison.}}{28}{table.12}}
\newlabel{tab:NCIalm_res1}{{12}{28}{NCI-ALMANAC dataset drug sensitivity prediction using single REFINED CNN based regression models. The NRMSE, NMAE, PCC, and bias of each model is used for comparison}{table.12}{}}
\newlabel{tab:NCIalm_res1@cref}{{[table][12][]12}{[1][10][]28}}
\@writefile{lot}{\contentsline {table}{\numberline {13}{\ignorespaces NCI-ALMANAC dataset drug sensitivity prediction using proposed ensemble learning REFINED CNN based regression models. The NRMSE, NMAE, PCC, and bias of each model is used for comparison.}}{28}{table.13}}
\newlabel{tab:NCIalm_res2}{{13}{28}{NCI-ALMANAC dataset drug sensitivity prediction using proposed ensemble learning REFINED CNN based regression models. The NRMSE, NMAE, PCC, and bias of each model is used for comparison}{table.13}{}}
\newlabel{tab:NCIalm_res2@cref}{{[table][13][]13}{[1][10][]28}}
\@writefile{lot}{\contentsline {table}{\numberline {14}{\ignorespaces NCI-ALMANAC dataset drug sensitivity prediction using state-of-the-art models. The NRMSE, NMAE, PCC, and bias of each model is used for comparison.}}{28}{table.14}}
\newlabel{ALMSOTADet}{{14}{28}{NCI-ALMANAC dataset drug sensitivity prediction using state-of-the-art models. The NRMSE, NMAE, PCC, and bias of each model is used for comparison}{table.14}{}}
\newlabel{ALMSOTADet@cref}{{[table][14][]14}{[1][10][]28}}
\@writefile{lot}{\contentsline {table}{\numberline {15}{\ignorespaces Robustness analysis to compare iREFINED-AM-CNN (integrated REFINED CNN with arithmetic mean) with 7 other competing models per NRMSE and each cell line of the NCI60 dataset. Each cell of the table represents the percentage for which iREFINED-CNN-AM outperforms the paired competing model.}}{29}{table.15}}
\newlabel{Rob_AM_NRMSE}{{15}{29}{Robustness analysis to compare iREFINED-AM-CNN (integrated REFINED CNN with arithmetic mean) with 7 other competing models per NRMSE and each cell line of the NCI60 dataset. Each cell of the table represents the percentage for which iREFINED-CNN-AM outperforms the paired competing model}{table.15}{}}
\newlabel{Rob_AM_NRMSE@cref}{{[table][15][]15}{[1][10][]29}}
\@writefile{lot}{\contentsline {table}{\numberline {16}{\ignorespaces Robustness analysis to compare iREFINED-CNN-AM (integrated REFINED CNN with arithmetic mean) with 7 other competing models per NMAE and each cell line of the NCI60 dataset. Each cell of the table represents the percentage for which iREFINED-CNN-AM outperforms the paired competing model.}}{29}{table.16}}
\newlabel{Rob_AM_NMAE}{{16}{29}{Robustness analysis to compare iREFINED-CNN-AM (integrated REFINED CNN with arithmetic mean) with 7 other competing models per NMAE and each cell line of the NCI60 dataset. Each cell of the table represents the percentage for which iREFINED-CNN-AM outperforms the paired competing model}{table.16}{}}
\newlabel{Rob_AM_NMAE@cref}{{[table][16][]16}{[1][10][]29}}
\@writefile{lot}{\contentsline {table}{\numberline {17}{\ignorespaces Robustness analysis to compare iREFINED-CNN-AM (integrated REFINED CNN with arithmetic mean) with 7 other competing models per PCC and each cell line of the NCI60 dataset. Each cell of the table represents the percentage for which iREFINED-CNN-AM outperforms the paired competing model.}}{30}{table.17}}
\newlabel{Rob_AM_PCC}{{17}{30}{Robustness analysis to compare iREFINED-CNN-AM (integrated REFINED CNN with arithmetic mean) with 7 other competing models per PCC and each cell line of the NCI60 dataset. Each cell of the table represents the percentage for which iREFINED-CNN-AM outperforms the paired competing model}{table.17}{}}
\newlabel{Rob_AM_PCC@cref}{{[table][17][]17}{[1][10][]30}}
\@writefile{lot}{\contentsline {table}{\numberline {18}{\ignorespaces Robustness analysis to compare iREFINED-CNN-AM (integrated REFINED CNN with arithmetic mean) with 7 other competing models per Bias and each cell line of the NCI60 dataset. Each cell of the table represents the percentage for which iREFINED-CNN-AM outperforms the paired competing model.}}{30}{table.18}}
\newlabel{Rob_AM_Bias}{{18}{30}{Robustness analysis to compare iREFINED-CNN-AM (integrated REFINED CNN with arithmetic mean) with 7 other competing models per Bias and each cell line of the NCI60 dataset. Each cell of the table represents the percentage for which iREFINED-CNN-AM outperforms the paired competing model}{table.18}{}}
\newlabel{Rob_AM_Bias@cref}{{[table][18][]18}{[1][10][]30}}
\@writefile{lot}{\contentsline {table}{\numberline {19}{\ignorespaces Robustness analysis to compare iREFINED-CNN-GM (integrated REFINED CNN with geometric mean) with 7 other competing models per NRMSE and each cell line of the NCI60 dataset. Each cell of the table represents the percentage for which iREFINED-CNN-GM outperforms the paired competing model.}}{31}{table.19}}
\newlabel{Rob_GM_NRMSE}{{19}{31}{Robustness analysis to compare iREFINED-CNN-GM (integrated REFINED CNN with geometric mean) with 7 other competing models per NRMSE and each cell line of the NCI60 dataset. Each cell of the table represents the percentage for which iREFINED-CNN-GM outperforms the paired competing model}{table.19}{}}
\newlabel{Rob_GM_NRMSE@cref}{{[table][19][]19}{[1][10][]31}}
\@writefile{lot}{\contentsline {table}{\numberline {20}{\ignorespaces Robustness analysis to compare iREFINED-CNN-GM (integrated REFINED CNN with geometric mean) with 7 other competing models per NMAE and each cell line of the NCI60 dataset. Each cell of the table represents the percentage for which iREFINED-CNN-GM outperforms the paired competing model.}}{31}{table.20}}
\newlabel{Rob_GM_NMAE}{{20}{31}{Robustness analysis to compare iREFINED-CNN-GM (integrated REFINED CNN with geometric mean) with 7 other competing models per NMAE and each cell line of the NCI60 dataset. Each cell of the table represents the percentage for which iREFINED-CNN-GM outperforms the paired competing model}{table.20}{}}
\newlabel{Rob_GM_NMAE@cref}{{[table][20][]20}{[1][10][]31}}
\@writefile{lot}{\contentsline {table}{\numberline {21}{\ignorespaces Robustness analysis to compare iREFINED-CNN-GM (integrated REFINED CNN with geometric mean) with 7 other competing models per PCC and each cell line of the NCI60 dataset. Each cell of the table represents the percentage for which iREFINED-CNN-AM outperforms the paired competing model.}}{32}{table.21}}
\newlabel{Rob_GM_PCC}{{21}{32}{Robustness analysis to compare iREFINED-CNN-GM (integrated REFINED CNN with geometric mean) with 7 other competing models per PCC and each cell line of the NCI60 dataset. Each cell of the table represents the percentage for which iREFINED-CNN-AM outperforms the paired competing model}{table.21}{}}
\newlabel{Rob_GM_PCC@cref}{{[table][21][]21}{[1][10][]32}}
\@writefile{lot}{\contentsline {table}{\numberline {22}{\ignorespaces Robustness analysis to compare iREFINED-CNN-GM (integrated REFINED CNN with geometric mean) with 7 other competing models per Bias and each cell line of the NCI60 dataset. Each cell of the table represents the percentage for which iREFINED-CNN-GM outperforms the paired competing model.}}{32}{table.22}}
\newlabel{Rob_GM_Bias}{{22}{32}{Robustness analysis to compare iREFINED-CNN-GM (integrated REFINED CNN with geometric mean) with 7 other competing models per Bias and each cell line of the NCI60 dataset. Each cell of the table represents the percentage for which iREFINED-CNN-GM outperforms the paired competing model}{table.22}{}}
\newlabel{Rob_GM_Bias@cref}{{[table][22][]22}{[1][10][]32}}
\@writefile{lot}{\contentsline {table}{\numberline {23}{\ignorespaces Robustness analysis to compare REFINED-CNN model stacking with 7 other competing models per NRMSE and each cell line of the NCI60 dataset. Each cell of the table represents the percentage for which REFINED-CNN model stacking outperforms the paired competing model.}}{33}{table.23}}
\newlabel{Rob_Stack_NRMSE}{{23}{33}{Robustness analysis to compare REFINED-CNN model stacking with 7 other competing models per NRMSE and each cell line of the NCI60 dataset. Each cell of the table represents the percentage for which REFINED-CNN model stacking outperforms the paired competing model}{table.23}{}}
\newlabel{Rob_Stack_NRMSE@cref}{{[table][23][]23}{[1][10][]33}}
\@writefile{lot}{\contentsline {table}{\numberline {24}{\ignorespaces Robustness analysis to compare REFINED-CNN model stacking with 7 other competing models per NMAE and each cell line of the NCI60 dataset. Each cell of the table represents the percentage for which REFINED-CNN model stacking outperforms the paired competing model.}}{33}{table.24}}
\newlabel{Rob_Stack_NMAE}{{24}{33}{Robustness analysis to compare REFINED-CNN model stacking with 7 other competing models per NMAE and each cell line of the NCI60 dataset. Each cell of the table represents the percentage for which REFINED-CNN model stacking outperforms the paired competing model}{table.24}{}}
\newlabel{Rob_Stack_NMAE@cref}{{[table][24][]24}{[1][10][]33}}
\@writefile{lot}{\contentsline {table}{\numberline {25}{\ignorespaces Robustness analysis to compare REFINED-CNN model stacking with 7 other competing models per PCC and each cell line of the NCI60 dataset. Each cell of the table represents the percentage for which REFINED-CNN model stacking outperforms the paired competing model.}}{34}{table.25}}
\newlabel{Rob_Stack_PCC}{{25}{34}{Robustness analysis to compare REFINED-CNN model stacking with 7 other competing models per PCC and each cell line of the NCI60 dataset. Each cell of the table represents the percentage for which REFINED-CNN model stacking outperforms the paired competing model}{table.25}{}}
\newlabel{Rob_Stack_PCC@cref}{{[table][25][]25}{[1][10][]34}}
\@writefile{lot}{\contentsline {table}{\numberline {26}{\ignorespaces Robustness analysis to compare REFINED-CNN model stacking with 7 other competing models per Bias and each cell line of the NCI60 dataset. Each cell of the table represents the percentage for which REFINED-CNN model stacking outperforms the paired competing model.}}{34}{table.26}}
\newlabel{Rob_Stack_Bias}{{26}{34}{Robustness analysis to compare REFINED-CNN model stacking with 7 other competing models per Bias and each cell line of the NCI60 dataset. Each cell of the table represents the percentage for which REFINED-CNN model stacking outperforms the paired competing model}{table.26}{}}
\newlabel{Rob_Stack_Bias@cref}{{[table][26][]26}{[1][10][]34}}
\@writefile{lot}{\contentsline {table}{\numberline {27}{\ignorespaces Gap statistics analysis to compare REFINED-CNN model stacking, iREFINED-CNN GM/AM, and REFINED-CNN image stacking models with 4 other single REFINED-CNN models in terms of NRMSE per each cell line paired with the null model. The wider (larger) Gap value indicates better performance.}}{35}{table.27}}
\newlabel{tab:GapStatNCI60_error1}{{27}{35}{Gap statistics analysis to compare REFINED-CNN model stacking, iREFINED-CNN GM/AM, and REFINED-CNN image stacking models with 4 other single REFINED-CNN models in terms of NRMSE per each cell line paired with the null model. The wider (larger) Gap value indicates better performance}{table.27}{}}
\newlabel{tab:GapStatNCI60_error1@cref}{{[table][27][]27}{[1][10][]35}}
\@writefile{lot}{\contentsline {table}{\numberline {28}{\ignorespaces Gap statistics analysis to compare REFINED-CNN model stacking, iREFINED-CNN GM/AM, and REFINED-CNN image stacking models with 4 other single REFINED-CNN models in terms of NMAE per each cell line paired with the null model. The wider (larger) Gap value indicates better performance.}}{35}{table.28}}
\newlabel{tab:GapStatNCI60_error2}{{28}{35}{Gap statistics analysis to compare REFINED-CNN model stacking, iREFINED-CNN GM/AM, and REFINED-CNN image stacking models with 4 other single REFINED-CNN models in terms of NMAE per each cell line paired with the null model. The wider (larger) Gap value indicates better performance}{table.28}{}}
\newlabel{tab:GapStatNCI60_error2@cref}{{[table][28][]28}{[1][10][]35}}
\@writefile{lot}{\contentsline {table}{\numberline {29}{\ignorespaces Gap statistics analysis to compare REFINED-CNN model stacking, iREFINED-CNN GM/AM, and REFINED-CNN image stacking models with 4 other single REFINED CNN models in terms of PCC per each cell line paired with the null model. The wider (larger) Gap value indicates better performance.}}{36}{table.29}}
\newlabel{tab:GapStatNCI60_PCC}{{29}{36}{Gap statistics analysis to compare REFINED-CNN model stacking, iREFINED-CNN GM/AM, and REFINED-CNN image stacking models with 4 other single REFINED CNN models in terms of PCC per each cell line paired with the null model. The wider (larger) Gap value indicates better performance}{table.29}{}}
\newlabel{tab:GapStatNCI60_PCC@cref}{{[table][29][]29}{[1][10][]36}}
\@writefile{lot}{\contentsline {table}{\numberline {30}{\ignorespaces Gap statistics analysis to compare REFINED-CNN model stacking, iREFINED-CNN GM/AM, and REFINED-CNN image stacking models with 4 other single REFINED CNN models in terms of Bias per each cell line paired with the null model. The wider (larger) Gap value indicates better performance.}}{36}{table.30}}
\newlabel{tab:GapStatNCI60_Bias}{{30}{36}{Gap statistics analysis to compare REFINED-CNN model stacking, iREFINED-CNN GM/AM, and REFINED-CNN image stacking models with 4 other single REFINED CNN models in terms of Bias per each cell line paired with the null model. The wider (larger) Gap value indicates better performance}{table.30}{}}
\newlabel{tab:GapStatNCI60_Bias@cref}{{[table][30][]30}{[1][10][]36}}
\@writefile{lot}{\contentsline {table}{\numberline {31}{\ignorespaces Robustness analysis to compare iREFINED-CNN AM (integrated REFINED with arithmetic mean) with 7 other competing models per NRMSE and each cell line of the NCI-ALMANAC dataset. Each cell of the table represents the percentage for which iREFINED-CNN AM outperforms the paired competing model.}}{37}{table.31}}
\newlabel{Rob_AM_NRMSE_ALM}{{31}{37}{Robustness analysis to compare iREFINED-CNN AM (integrated REFINED with arithmetic mean) with 7 other competing models per NRMSE and each cell line of the NCI-ALMANAC dataset. Each cell of the table represents the percentage for which iREFINED-CNN AM outperforms the paired competing model}{table.31}{}}
\newlabel{Rob_AM_NRMSE_ALM@cref}{{[table][31][]31}{[1][10][]37}}
\@writefile{lot}{\contentsline {table}{\numberline {32}{\ignorespaces Robustness analysis to compare iREFINED-CNN AM (integrated REFINED with arithmetic mean) with 7 other competing models per NMAE and each cell line of the NCI-ALMANAC dataset. Each cell of the table represents the percentage for which iREFINED-CNN AM outperforms the paired competing model.}}{37}{table.32}}
\newlabel{Rob_AM_NMAE_ALM}{{32}{37}{Robustness analysis to compare iREFINED-CNN AM (integrated REFINED with arithmetic mean) with 7 other competing models per NMAE and each cell line of the NCI-ALMANAC dataset. Each cell of the table represents the percentage for which iREFINED-CNN AM outperforms the paired competing model}{table.32}{}}
\newlabel{Rob_AM_NMAE_ALM@cref}{{[table][32][]32}{[1][10][]37}}
\@writefile{lot}{\contentsline {table}{\numberline {33}{\ignorespaces Robustness analysis to compare iREFINED-CNN AM (integrated REFINED with arithmetic mean) with 7 other competing models per PCC and each cell line of the NCI-ALMANAC dataset. Each cell of the table represents the percentage for which iREFINED-CNN AM outperforms the paired competing model.}}{38}{table.33}}
\newlabel{Rob_AM_PCC_ALM}{{33}{38}{Robustness analysis to compare iREFINED-CNN AM (integrated REFINED with arithmetic mean) with 7 other competing models per PCC and each cell line of the NCI-ALMANAC dataset. Each cell of the table represents the percentage for which iREFINED-CNN AM outperforms the paired competing model}{table.33}{}}
\newlabel{Rob_AM_PCC_ALM@cref}{{[table][33][]33}{[1][10][]38}}
\@writefile{lot}{\contentsline {table}{\numberline {34}{\ignorespaces Robustness analysis to compare iREFINED-CNN AM (integrated REFINED with arithmetic mean) with 7 other competing models per Bias and each cell line of the NCI-ALMANAC dataset. Each cell of the table represents the percentage for which iREFINED-CNN AM outperforms the paired competing model.}}{38}{table.34}}
\newlabel{Rob_AM_Bias_ALM}{{34}{38}{Robustness analysis to compare iREFINED-CNN AM (integrated REFINED with arithmetic mean) with 7 other competing models per Bias and each cell line of the NCI-ALMANAC dataset. Each cell of the table represents the percentage for which iREFINED-CNN AM outperforms the paired competing model}{table.34}{}}
\newlabel{Rob_AM_Bias_ALM@cref}{{[table][34][]34}{[1][10][]38}}
\@writefile{lot}{\contentsline {table}{\numberline {35}{\ignorespaces Robustness analysis to compare iREFINED-CNN GM (integrated REFINED with geometric mean) with 7 other competing models per NRMSE and each cell line of the NCI-ALMANAC dataset. Each cell of the table represents the percentage for which iREFINED-CNN GM outperforms the paired competing model.}}{39}{table.35}}
\newlabel{Rob_GM_NRMSE_ALM}{{35}{39}{Robustness analysis to compare iREFINED-CNN GM (integrated REFINED with geometric mean) with 7 other competing models per NRMSE and each cell line of the NCI-ALMANAC dataset. Each cell of the table represents the percentage for which iREFINED-CNN GM outperforms the paired competing model}{table.35}{}}
\newlabel{Rob_GM_NRMSE_ALM@cref}{{[table][35][]35}{[1][10][]39}}
\@writefile{lot}{\contentsline {table}{\numberline {36}{\ignorespaces Robustness analysis to compare iREFINED-CNN GM (integrated REFINED with geometric mean) with 7 other competing models per NMAE and each cell line of the NCI-ALMANAC dataset. Each cell of the table represents the percentage for which iREFINED-CNN GM outperforms the paired competing model.}}{39}{table.36}}
\newlabel{Rob_GM_NMAE_ALM}{{36}{39}{Robustness analysis to compare iREFINED-CNN GM (integrated REFINED with geometric mean) with 7 other competing models per NMAE and each cell line of the NCI-ALMANAC dataset. Each cell of the table represents the percentage for which iREFINED-CNN GM outperforms the paired competing model}{table.36}{}}
\newlabel{Rob_GM_NMAE_ALM@cref}{{[table][36][]36}{[1][10][]39}}
\@writefile{lot}{\contentsline {table}{\numberline {37}{\ignorespaces Robustness analysis to compare iREFINED-CNN GM (integrated REFINED with geometric mean) with 7 other competing models per PCC and each cell line of the NCI-ALMANAC dataset. Each cell of the table represents the percentage for which iREFINED-CNN GM outperforms the paired competing model.}}{40}{table.37}}
\newlabel{Rob_GM_PCC_ALM}{{37}{40}{Robustness analysis to compare iREFINED-CNN GM (integrated REFINED with geometric mean) with 7 other competing models per PCC and each cell line of the NCI-ALMANAC dataset. Each cell of the table represents the percentage for which iREFINED-CNN GM outperforms the paired competing model}{table.37}{}}
\newlabel{Rob_GM_PCC_ALM@cref}{{[table][37][]37}{[1][10][]40}}
\@writefile{lot}{\contentsline {table}{\numberline {38}{\ignorespaces Robustness analysis to compare iREFINED-CNN GM (integrated REFINED with geometric mean) with 7 other competing models per Bias and each cell line of the NCI-ALMANAC dataset. Each cell of the table represents the percentage for which iREFINED-CNN GM outperforms the paired competing model.}}{41}{table.38}}
\newlabel{Rob_GM_Bias_ALM}{{38}{41}{Robustness analysis to compare iREFINED-CNN GM (integrated REFINED with geometric mean) with 7 other competing models per Bias and each cell line of the NCI-ALMANAC dataset. Each cell of the table represents the percentage for which iREFINED-CNN GM outperforms the paired competing model}{table.38}{}}
\newlabel{Rob_GM_Bias_ALM@cref}{{[table][38][]38}{[1][41][]41}}
\@writefile{lot}{\contentsline {table}{\numberline {39}{\ignorespaces Robustness analysis to compare REFINED-CNN model stacking with 7 other competing models per NRMSE and each cell line of the NCI-ALMANAC dataset. Each cell of the table represents the percentage for which stacked CNNs outperforms the paired competing model.}}{42}{table.39}}
\newlabel{Rob_Stack_NRMSE_ALM}{{39}{42}{Robustness analysis to compare REFINED-CNN model stacking with 7 other competing models per NRMSE and each cell line of the NCI-ALMANAC dataset. Each cell of the table represents the percentage for which stacked CNNs outperforms the paired competing model}{table.39}{}}
\newlabel{Rob_Stack_NRMSE_ALM@cref}{{[table][39][]39}{[1][42][]42}}
\@writefile{lot}{\contentsline {table}{\numberline {40}{\ignorespaces Robustness analysis to compare REFINED-CNN model stacking with 7 other competing models per NMAE and each cell line of the NCI-ALMANAC dataset. Each cell of the table represents the percentage for which stacked CNNs outperforms the paired competing model.}}{43}{table.40}}
\newlabel{Rob_Stack_NMAE_ALM}{{40}{43}{Robustness analysis to compare REFINED-CNN model stacking with 7 other competing models per NMAE and each cell line of the NCI-ALMANAC dataset. Each cell of the table represents the percentage for which stacked CNNs outperforms the paired competing model}{table.40}{}}
\newlabel{Rob_Stack_NMAE_ALM@cref}{{[table][40][]40}{[1][43][]43}}
\@writefile{lot}{\contentsline {table}{\numberline {41}{\ignorespaces Robustness analysis to compare REFINED-CNN model stacking with 7 other competing models per PCC and each cell line of the NCI-ALMANAC dataset. Each cell of the table represents the percentage for which stacked CNNs outperforms the paired competing model.}}{44}{table.41}}
\newlabel{Rob_Stack_PCC_ALM}{{41}{44}{Robustness analysis to compare REFINED-CNN model stacking with 7 other competing models per PCC and each cell line of the NCI-ALMANAC dataset. Each cell of the table represents the percentage for which stacked CNNs outperforms the paired competing model}{table.41}{}}
\newlabel{Rob_Stack_PCC_ALM@cref}{{[table][41][]41}{[1][44][]44}}
\@writefile{lot}{\contentsline {table}{\numberline {42}{\ignorespaces Robustness analysis to compare REFINED-CNN model stacking with 7 other competing models per Bias and each cell line of the NCI-ALMANAC dataset. Each cell of the table represents the percentage for which stacked CNNs outperforms the paired competing model.}}{45}{table.42}}
\newlabel{Rob_Stack_Bias_ALM}{{42}{45}{Robustness analysis to compare REFINED-CNN model stacking with 7 other competing models per Bias and each cell line of the NCI-ALMANAC dataset. Each cell of the table represents the percentage for which stacked CNNs outperforms the paired competing model}{table.42}{}}
\newlabel{Rob_Stack_Bias_ALM@cref}{{[table][42][]42}{[1][45][]45}}
\@writefile{lot}{\contentsline {table}{\numberline {43}{\ignorespaces Gap statistics analysis to compare stacked CNNs, iREFINED-CNN GM/AM, and stacked images models with 4 other single REFINED CNN models in terms of NRMSE per each cell line paired with the null model. The wider (larger) Gap value indicates better performance.}}{45}{table.43}}
\newlabel{tab:GapStatALM_NMRSE}{{43}{45}{Gap statistics analysis to compare stacked CNNs, iREFINED-CNN GM/AM, and stacked images models with 4 other single REFINED CNN models in terms of NRMSE per each cell line paired with the null model. The wider (larger) Gap value indicates better performance}{table.43}{}}
\newlabel{tab:GapStatALM_NMRSE@cref}{{[table][43][]43}{[1][45][]45}}
\@writefile{lot}{\contentsline {table}{\numberline {44}{\ignorespaces Gap statistics analysis to compare stacked CNNs, iREFINED-CNN GM/AM, and stacked images models with 4 other single REFINED CNN models in terms of NMAE per each cell line paired with the null model. The wider (larger) Gap value indicates better performance.}}{46}{table.44}}
\newlabel{tab:GapStatALM_NMAE}{{44}{46}{Gap statistics analysis to compare stacked CNNs, iREFINED-CNN GM/AM, and stacked images models with 4 other single REFINED CNN models in terms of NMAE per each cell line paired with the null model. The wider (larger) Gap value indicates better performance}{table.44}{}}
\newlabel{tab:GapStatALM_NMAE@cref}{{[table][44][]44}{[1][45][]46}}
\@writefile{lot}{\contentsline {table}{\numberline {45}{\ignorespaces Gap statistics analysis to compare stacked CNNs, iREFINED-CNN GM/AM, and stacked images models with 4 other single REFINED CNN models in terms of PCC per each cell line paired with the null model. The wider (larger) Gap value indicates better performance.}}{46}{table.45}}
\newlabel{tab:GapStatALM_PCC}{{45}{46}{Gap statistics analysis to compare stacked CNNs, iREFINED-CNN GM/AM, and stacked images models with 4 other single REFINED CNN models in terms of PCC per each cell line paired with the null model. The wider (larger) Gap value indicates better performance}{table.45}{}}
\newlabel{tab:GapStatALM_PCC@cref}{{[table][45][]45}{[1][45][]46}}
\@writefile{lot}{\contentsline {table}{\numberline {46}{\ignorespaces Gap statistics analysis to compare stacked CNNs, iREFINED-CNN GM/AM, and stacked images models with 4 other single REFINED CNN models in terms of Bias per each cell line paired with the null model. The wider (larger) Gap value indicates better performance.}}{47}{table.46}}
\newlabel{tab:GapStatALM_Bias}{{46}{47}{Gap statistics analysis to compare stacked CNNs, iREFINED-CNN GM/AM, and stacked images models with 4 other single REFINED CNN models in terms of Bias per each cell line paired with the null model. The wider (larger) Gap value indicates better performance}{table.46}{}}
\newlabel{tab:GapStatALM_Bias@cref}{{[table][46][]46}{[1][45][]47}}
\@writefile{lof}{\contentsline {figure}{\numberline {23}{\ignorespaces Distribution of NRMSE of all eight models drawn from the Gap statistics test for the 786-0 cell line of the NCI-ALMANAC dataset. The distributions clustered into two groups and their associated cluster centroids are shown with a vertical bar on the histogram plots.}}{48}{figure.23}}
\newlabel{GapDist_NRMSE_ALM1}{{23}{48}{Distribution of NRMSE of all eight models drawn from the Gap statistics test for the 786-0 cell line of the NCI-ALMANAC dataset. The distributions clustered into two groups and their associated cluster centroids are shown with a vertical bar on the histogram plots}{figure.23}{}}
\newlabel{GapDist_NRMSE_ALM1@cref}{{[figure][23][]23}{[1][45][]48}}
\@writefile{lof}{\contentsline {figure}{\numberline {24}{\ignorespaces Distribution of NMAE of all eight models drawn from the Gap statistics test for the 786-0 cell line of the NCI-ALMANAC dataset. The distributions clustered into two groups and their associated cluster centroids are shown with a vertical bar on the histogram plots.}}{49}{figure.24}}
\newlabel{GapDist_NMAE_ALM1}{{24}{49}{Distribution of NMAE of all eight models drawn from the Gap statistics test for the 786-0 cell line of the NCI-ALMANAC dataset. The distributions clustered into two groups and their associated cluster centroids are shown with a vertical bar on the histogram plots}{figure.24}{}}
\newlabel{GapDist_NMAE_ALM1@cref}{{[figure][24][]24}{[1][45][]49}}
\@writefile{lof}{\contentsline {figure}{\numberline {25}{\ignorespaces Distribution of PCC of all eight models drawn from the Gap statistics test for the 786-0 cell line of the NCI-ALMANAC dataset. The distributions clustered into two groups and their associated cluster centroids are shown with a vertical bar on the histogram plots.}}{50}{figure.25}}
\newlabel{GapDist_PCC_ALM1}{{25}{50}{Distribution of PCC of all eight models drawn from the Gap statistics test for the 786-0 cell line of the NCI-ALMANAC dataset. The distributions clustered into two groups and their associated cluster centroids are shown with a vertical bar on the histogram plots}{figure.25}{}}
\newlabel{GapDist_PCC_ALM1@cref}{{[figure][25][]25}{[1][45][]50}}
\@writefile{lof}{\contentsline {figure}{\numberline {26}{\ignorespaces Distribution of Bias of all eight models drawn from the Gap statistics test for the 786-0 cell line of the NCI-ALMANAC dataset. The distributions clustered into two groups and their associated cluster centroids are shown with a vertical bar on the histogram plots.}}{51}{figure.26}}
\newlabel{GapDist_Bias_ALM1}{{26}{51}{Distribution of Bias of all eight models drawn from the Gap statistics test for the 786-0 cell line of the NCI-ALMANAC dataset. The distributions clustered into two groups and their associated cluster centroids are shown with a vertical bar on the histogram plots}{figure.26}{}}
\newlabel{GapDist_Bias_ALM1@cref}{{[figure][26][]26}{[1][45][]51}}
\@writefile{lof}{\contentsline {figure}{\numberline {27}{\ignorespaces Distribution of NRMSE of all eight models drawn from the Gap statistics test for the HT29 cell line of the NCI-ALMANAC dataset. The distributions clustered into two groups and their associated cluster centroids are shown with a vertical bar on the histogram plots.}}{52}{figure.27}}
\newlabel{GapDist_NRMSE_ALM2}{{27}{52}{Distribution of NRMSE of all eight models drawn from the Gap statistics test for the HT29 cell line of the NCI-ALMANAC dataset. The distributions clustered into two groups and their associated cluster centroids are shown with a vertical bar on the histogram plots}{figure.27}{}}
\newlabel{GapDist_NRMSE_ALM2@cref}{{[figure][27][]27}{[1][45][]52}}
\@writefile{lof}{\contentsline {figure}{\numberline {28}{\ignorespaces Distribution of NMAE of all eight models drawn from the Gap statistics test for the HT29 cell line of the NCI-ALMANAC dataset. The distributions clustered into two groups and their associated cluster centroids are shown with a vertical bar on the histogram plots.}}{53}{figure.28}}
\newlabel{GapDist_NMAE_ALM2}{{28}{53}{Distribution of NMAE of all eight models drawn from the Gap statistics test for the HT29 cell line of the NCI-ALMANAC dataset. The distributions clustered into two groups and their associated cluster centroids are shown with a vertical bar on the histogram plots}{figure.28}{}}
\newlabel{GapDist_NMAE_ALM2@cref}{{[figure][28][]28}{[1][45][]53}}
\@writefile{lof}{\contentsline {figure}{\numberline {29}{\ignorespaces Distribution of PCC of all eight models drawn from the Gap statistics test for the HT29 cell line of the NCI-ALMANAC dataset. The distributions clustered into two groups and their associated cluster centroids are shown with a vertical bar on the histogram plots.}}{54}{figure.29}}
\newlabel{GapDist_PCC_ALM2}{{29}{54}{Distribution of PCC of all eight models drawn from the Gap statistics test for the HT29 cell line of the NCI-ALMANAC dataset. The distributions clustered into two groups and their associated cluster centroids are shown with a vertical bar on the histogram plots}{figure.29}{}}
\newlabel{GapDist_PCC_ALM2@cref}{{[figure][29][]29}{[1][45][]54}}
\@writefile{lof}{\contentsline {figure}{\numberline {30}{\ignorespaces Distribution of Bias of all eight models drawn from the Gap statistics test for the HT29 cell line of the NCI-ALMANAC dataset. The distributions clustered into two groups and their associated cluster centroids are shown with a vertical bar on the histogram plots.}}{55}{figure.30}}
\newlabel{GapDist_Bias_ALM2}{{30}{55}{Distribution of Bias of all eight models drawn from the Gap statistics test for the HT29 cell line of the NCI-ALMANAC dataset. The distributions clustered into two groups and their associated cluster centroids are shown with a vertical bar on the histogram plots}{figure.30}{}}
\newlabel{GapDist_Bias_ALM2@cref}{{[figure][30][]30}{[1][45][]55}}
\@writefile{lof}{\contentsline {figure}{\numberline {31}{\ignorespaces Distribution of NRMSE of all eight models drawn from the Gap statistics test for the HL\_60\_TB cell line of the NCI-ALMANAC dataset. The distributions clustered into two groups and their associated cluster centroids are shown with a vertical bar on the histogram plots.}}{56}{figure.31}}
\newlabel{GapDist_NRMSE_ALM3}{{31}{56}{Distribution of NRMSE of all eight models drawn from the Gap statistics test for the HL\_60\_TB cell line of the NCI-ALMANAC dataset. The distributions clustered into two groups and their associated cluster centroids are shown with a vertical bar on the histogram plots}{figure.31}{}}
\newlabel{GapDist_NRMSE_ALM3@cref}{{[figure][31][]31}{[1][45][]56}}
\@writefile{lof}{\contentsline {figure}{\numberline {32}{\ignorespaces Distribution of NMAE of all eight models drawn from the Gap statistics test for the HL\_60\_TB cell line of the NCI-ALMANAC dataset. The distributions clustered into two groups and their associated cluster centroids are shown with a vertical bar on the histogram plots.}}{57}{figure.32}}
\newlabel{GapDist_NMAE_ALM3}{{32}{57}{Distribution of NMAE of all eight models drawn from the Gap statistics test for the HL\_60\_TB cell line of the NCI-ALMANAC dataset. The distributions clustered into two groups and their associated cluster centroids are shown with a vertical bar on the histogram plots}{figure.32}{}}
\newlabel{GapDist_NMAE_ALM3@cref}{{[figure][32][]32}{[1][45][]57}}
\@writefile{lof}{\contentsline {figure}{\numberline {33}{\ignorespaces Distribution of PCC of all eight models drawn from the Gap statistics test for the HL\_60\_TB cell line of the NCI-ALMANAC dataset. The distributions clustered into two groups and their associated cluster centroids are shown with a vertical bar on the histogram plots.}}{58}{figure.33}}
\newlabel{GapDist_PCC_ALM3}{{33}{58}{Distribution of PCC of all eight models drawn from the Gap statistics test for the HL\_60\_TB cell line of the NCI-ALMANAC dataset. The distributions clustered into two groups and their associated cluster centroids are shown with a vertical bar on the histogram plots}{figure.33}{}}
\newlabel{GapDist_PCC_ALM3@cref}{{[figure][33][]33}{[1][45][]58}}
\@writefile{lof}{\contentsline {figure}{\numberline {34}{\ignorespaces Distribution of Bias of all eight models drawn from the Gap statistics test for the HL\_60\_TB cell line of the NCI-ALMANAC dataset. The distributions clustered into two groups and their associated cluster centroids are shown with a vertical bar on the histogram plots.}}{59}{figure.34}}
\newlabel{GapDist_Bias_ALM3}{{34}{59}{Distribution of Bias of all eight models drawn from the Gap statistics test for the HL\_60\_TB cell line of the NCI-ALMANAC dataset. The distributions clustered into two groups and their associated cluster centroids are shown with a vertical bar on the histogram plots}{figure.34}{}}
\newlabel{GapDist_Bias_ALM3@cref}{{[figure][34][]34}{[1][45][]59}}
