# Supplementary material for: Investigation of REFINED CNN ensemble learning for anti-cancer drug sensitivity prediction
Source: Bioinformatics. 2021 Jul 12;37(Suppl 1):i42–50. doi: 10.1093/bioinformatics/btab336 (PMC8275339; doi:10.1093/bioinformatics/btab336)
Supplement: btab336_Supplementary_Data [file btab336_supplementary_data.zip › btab336-suppl_data/Pal.29.sup.log]

This is pdfTeX, Version 3.14159265-2.6-1.40.19 (MiKTeX 2.9.6840 64-bit) (preloaded format=pdflatex 2018.11.10)  26 MAR 2021 14:37
entering extended mode
**./Pal.29.sup.tex
(Pal.29.sup.tex
LaTeX2e <2018-04-01> patch level 5
("C:\Users\obazgir\AppData\Local\Programs\MiKTeX 2.9\tex\latex\base\article.cls
"
Document Class: article 2014/09/29 v1.4h Standard LaTeX document class
("C:\Users\obazgir\AppData\Local\Programs\MiKTeX 2.9\tex\latex\base\size10.clo"
File: size10.clo 2014/09/29 v1.4h Standard LaTeX file (size option)
)
\c@part=\count80
\c@section=\count81
\c@subsection=\count82
\c@subsubsection=\count83
\c@paragraph=\count84
\c@subparagraph=\count85
\c@figure=\count86
\c@table=\count87
\abovecaptionskip=\skip41
\belowcaptionskip=\skip42
\bibindent=\dimen102
)
("C:\Users\obazgir\AppData\Local\Programs\MiKTeX 2.9\tex\latex\lineno\lineno.st
y"
Package: lineno 2005/11/02 line numbers on paragraphs v4.41
\linenopenalty=\count88
\output=\toks14
\linenoprevgraf=\count89
\linenumbersep=\dimen103
\linenumberwidth=\dimen104
\c@linenumber=\count90
\c@pagewiselinenumber=\count91
\c@LN@truepage=\count92
\c@internallinenumber=\count93
\c@internallinenumbers=\count94
\quotelinenumbersep=\dimen105
\bframerule=\dimen106
\bframesep=\dimen107
\bframebox=\box26
LaTeX Info: Redefining \\ on input line 3056.
)
("C:\Users\obazgir\AppData\Local\Programs\MiKTeX 2.9\tex\latex\hyperref\hyperre
f.sty"
Package: hyperref 2018/09/30 v6.88a Hypertext links for LaTeX

("C:\Users\obazgir\AppData\Local\Programs\MiKTeX 2.9\tex\generic\oberdiek\hobsu
b-hyperref.sty"
Package: hobsub-hyperref 2016/05/16 v1.14 Bundle oberdiek, subset hyperref (HO)


("C:\Users\obazgir\AppData\Local\Programs\MiKTeX 2.9\tex\generic\oberdiek\hobsu
b-generic.sty"
Package: hobsub-generic 2016/05/16 v1.14 Bundle oberdiek, subset generic (HO)
Package: hobsub 2016/05/16 v1.14 Construct package bundles (HO)
Package: infwarerr 2016/05/16 v1.4 Providing info/warning/error messages (HO)
Package: ltxcmds 2016/05/16 v1.23 LaTeX kernel commands for general use (HO)
Package: ifluatex 2016/05/16 v1.4 Provides the ifluatex switch (HO)
Package ifluatex Info: LuaTeX not detected.
Package: ifvtex 2016/05/16 v1.6 Detect VTeX and its facilities (HO)
Package ifvtex Info: VTeX not detected.
Package: intcalc 2016/05/16 v1.2 Expandable calculations with integers (HO)
Package: ifpdf 2018/09/07 v3.3 Provides the ifpdf switch
Package: etexcmds 2016/05/16 v1.6 Avoid name clashes with e-TeX commands (HO)
Package etexcmds Info: Could not find \expanded.
(etexcmds)             That can mean that you are not using pdfTeX 1.50 or
(etexcmds)             that some package has redefined \expanded.
(etexcmds)             In the latter case, load this package earlier.
Package: kvsetkeys 2016/05/16 v1.17 Key value parser (HO)
Package: kvdefinekeys 2016/05/16 v1.4 Define keys (HO)
Package: pdftexcmds 2018/09/10 v0.29 Utility functions of pdfTeX for LuaTeX (HO
)
Package pdftexcmds Info: LuaTeX not detected.
Package pdftexcmds Info: \pdf@primitive is available.
Package pdftexcmds Info: \pdf@ifprimitive is available.
Package pdftexcmds Info: \pdfdraftmode found.
Package: pdfescape 2016/05/16 v1.14 Implements pdfTeX's escape features (HO)
Package: bigintcalc 2016/05/16 v1.4 Expandable calculations on big integers (HO
)
Package: bitset 2016/05/16 v1.2 Handle bit-vector datatype (HO)
Package: uniquecounter 2016/05/16 v1.3 Provide unlimited unique counter (HO)
)
Package hobsub Info: Skipping package `hobsub' (already loaded).
Package: letltxmacro 2016/05/16 v1.5 Let assignment for LaTeX macros (HO)
Package: hopatch 2016/05/16 v1.3 Wrapper for package hooks (HO)
Package: xcolor-patch 2016/05/16 xcolor patch
Package: atveryend 2016/05/16 v1.9 Hooks at the very end of document (HO)
Package atveryend Info: \enddocument detected (standard20110627).
Package: atbegshi 2016/06/09 v1.18 At begin shipout hook (HO)
Package: refcount 2016/05/16 v3.5 Data extraction from label references (HO)
Package: hycolor 2016/05/16 v1.8 Color options for hyperref/bookmark (HO)
)
("C:\Users\obazgir\AppData\Local\Programs\MiKTeX 2.9\tex\latex\graphics\keyval.
sty"
Package: keyval 2014/10/28 v1.15 key=value parser (DPC)
\KV@toks@=\toks15
)
("C:\Users\obazgir\AppData\Local\Programs\MiKTeX 2.9\tex\generic\ifxetex\ifxete
x.sty"
Package: ifxetex 2010/09/12 v0.6 Provides ifxetex conditional
)
("C:\Users\obazgir\AppData\Local\Programs\MiKTeX 2.9\tex\latex\oberdiek\auxhook
.sty"
Package: auxhook 2016/05/16 v1.4 Hooks for auxiliary files (HO)
)
("C:\Users\obazgir\AppData\Local\Programs\MiKTeX 2.9\tex\latex\oberdiek\kvoptio
ns.sty"
Package: kvoptions 2016/05/16 v3.12 Key value format for package options (HO)
)
\@linkdim=\dimen108
\Hy@linkcounter=\count95
\Hy@pagecounter=\count96

("C:\Users\obazgir\AppData\Local\Programs\MiKTeX 2.9\tex\latex\hyperref\pd1enc.
def"
File: pd1enc.def 2018/09/30 v6.88a Hyperref: PDFDocEncoding definition (HO)
Now handling font encoding PD1 ...
... no UTF-8 mapping file for font encoding PD1
)
\Hy@SavedSpaceFactor=\count97

("C:\Users\obazgir\AppData\Local\Programs\MiKTeX 2.9\tex\latex\00miktex\hyperre
f.cfg"
File: hyperref.cfg 2002/06/06 v1.2 hyperref configuration of TeXLive
)
Package hyperref Info: Hyper figures OFF on input line 4535.
Package hyperref Info: Link nesting OFF on input line 4540.
Package hyperref Info: Hyper index ON on input line 4543.
Package hyperref Info: Plain pages OFF on input line 4550.
Package hyperref Info: Backreferencing OFF on input line 4555.
Package hyperref Info: Implicit mode ON; LaTeX internals redefined.
Package hyperref Info: Bookmarks ON on input line 4788.
\c@Hy@tempcnt=\count98
 (url.sty
Package: url 1999/03/02  ver 1.4  Verb mode for urls, email addresses, and file
 names
)
LaTeX Info: Redefining \url on input line 5141.
\XeTeXLinkMargin=\dimen109
\Fld@menulength=\count99
\Field@Width=\dimen110
\Fld@charsize=\dimen111
Package hyperref Info: Hyper figures OFF on input line 6396.
Package hyperref Info: Link nesting OFF on input line 6401.
Package hyperref Info: Hyper index ON on input line 6404.
Package hyperref Info: backreferencing OFF on input line 6411.
Package hyperref Info: Link coloring OFF on input line 6416.
Package hyperref Info: Link coloring with OCG OFF on input line 6421.
Package hyperref Info: PDF/A mode OFF on input line 6426.
LaTeX Info: Redefining \ref on input line 6466.
LaTeX Info: Redefining \pageref on input line 6470.
\Hy@abspage=\count100
\c@Item=\count101
\c@Hfootnote=\count102
)
Package hyperref Info: Driver (autodetected): hpdftex.

("C:\Users\obazgir\AppData\Local\Programs\MiKTeX 2.9\tex\latex\hyperref\hpdftex
.def"
File: hpdftex.def 2018/09/30 v6.88a Hyperref driver for pdfTeX
\Fld@listcount=\count103
\c@bookmark@seq@number=\count104

("C:\Users\obazgir\AppData\Local\Programs\MiKTeX 2.9\tex\latex\oberdiek\rerunfi
lecheck.sty"
Package: rerunfilecheck 2016/05/16 v1.8 Rerun checks for auxiliary files (HO)
Package uniquecounter Info: New unique counter `rerunfilecheck' on input line 2
82.
)
\Hy@SectionHShift=\skip43
)
("C:\Users\obazgir\AppData\Local\Programs\MiKTeX 2.9\tex\latex\multirow\multiro
w.sty"
Package: multirow 2018/08/03 v2.3 Span multiple rows of a table
\multirow@colwidth=\skip44
\multirow@cntb=\count105
\multirow@dima=\skip45
\bigstrutjot=\dimen112
)
("C:\Users\obazgir\AppData\Local\Programs\MiKTeX 2.9\tex\latex\tools\multicol.s
ty"
Package: multicol 2018/04/20 v1.8s multicolumn formatting (FMi)
\c@tracingmulticols=\count106
\mult@box=\box27
\multicol@leftmargin=\dimen113
\c@unbalance=\count107
\c@collectmore=\count108
\doublecol@number=\count109
\multicoltolerance=\count110
\multicolpretolerance=\count111
\full@width=\dimen114
\page@free=\dimen115
\premulticols=\dimen116
\postmulticols=\dimen117
\multicolsep=\skip46
\multicolbaselineskip=\skip47
\partial@page=\box28
\last@line=\box29
\maxbalancingoverflow=\dimen118
\mult@rightbox=\box30
\mult@grightbox=\box31
\mult@gfirstbox=\box32
\mult@firstbox=\box33
\@tempa=\box34
\@tempa=\box35
\@tempa=\box36
\@tempa=\box37
\@tempa=\box38
\@tempa=\box39
\@tempa=\box40
\@tempa=\box41
\@tempa=\box42
\@tempa=\box43
\@tempa=\box44
\@tempa=\box45
\@tempa=\box46
\@tempa=\box47
\@tempa=\box48
\@tempa=\box49
\@tempa=\box50
\c@columnbadness=\count112
\c@finalcolumnbadness=\count113
\last@try=\dimen119
\multicolovershoot=\dimen120
\multicolundershoot=\dimen121
\mult@nat@firstbox=\box51
\colbreak@box=\box52
\mc@col@check@num=\count114
) (graphicx.sty
Package: graphicx 1999/02/16 v1.0f Enhanced LaTeX Graphics (DPC,SPQR)

("C:\Users\obazgir\AppData\Local\Programs\MiKTeX 2.9\tex\latex\graphics\graphic
s.sty"
Package: graphics 2017/06/25 v1.2c Standard LaTeX Graphics (DPC,SPQR)

("C:\Users\obazgir\AppData\Local\Programs\MiKTeX 2.9\tex\latex\graphics\trig.st
y"
Package: trig 2016/01/03 v1.10 sin cos tan (DPC)
)
("C:\Users\obazgir\AppData\Local\Programs\MiKTeX 2.9\tex\latex\graphics-cfg\gra
phics.cfg"
File: graphics.cfg 2016/06/04 v1.11 sample graphics configuration
)
Package graphics Info: Driver file: pdftex.def on input line 99.

("C:\Users\obazgir\AppData\Local\Programs\MiKTeX 2.9\tex\latex\graphics-def\pdf
tex.def"
File: pdftex.def 2018/01/08 v1.0l Graphics/color driver for pdftex
))
\Gin@req@height=\dimen122
\Gin@req@width=\dimen123
)
("C:\Users\obazgir\AppData\Local\Programs\MiKTeX 2.9\tex\latex\tools\bm.sty"
Package: bm 2017/01/16 v1.2c Bold Symbol Support (DPC/FMi)
\symboldoperators=\mathgroup4
\symboldletters=\mathgroup5
\symboldsymbols=\mathgroup6
LaTeX Font Info:    Redeclaring math alphabet \mathbf on input line 141.
LaTeX Info: Redefining \bm on input line 207.
)
("C:\Users\obazgir\AppData\Local\Programs\MiKTeX 2.9\tex\latex\xcolor\xcolor.st
y"
Package: xcolor 2016/05/11 v2.12 LaTeX color extensions (UK)

("C:\Users\obazgir\AppData\Local\Programs\MiKTeX 2.9\tex\latex\graphics-cfg\col
or.cfg"
File: color.cfg 2016/01/02 v1.6 sample color configuration
)
Package xcolor Info: Driver file: pdftex.def on input line 225.
Package xcolor Info: Model `cmy' substituted by `cmy0' on input line 1348.
Package xcolor Info: Model `hsb' substituted by `rgb' on input line 1352.
Package xcolor Info: Model `RGB' extended on input line 1364.
Package xcolor Info: Model `HTML' substituted by `rgb' on input line 1366.
Package xcolor Info: Model `Hsb' substituted by `hsb' on input line 1367.
Package xcolor Info: Model `tHsb' substituted by `hsb' on input line 1368.
Package xcolor Info: Model `HSB' substituted by `hsb' on input line 1369.
Package xcolor Info: Model `Gray' substituted by `gray' on input line 1370.
Package xcolor Info: Model `wave' substituted by `hsb' on input line 1371.
)
("C:\Users\obazgir\AppData\Local\Programs\MiKTeX 2.9\tex\latex\appendix\appendi
x.sty"
Package: appendix 2009/09/02 v1.2b extra appendix facilities
\c@@pps=\count115
\c@@ppsavesec=\count116
\c@@ppsaveapp=\count117
)
("C:\Users\obazgir\AppData\Local\Programs\MiKTeX 2.9\tex\latex\blindtext\blindt
ext.sty"
Package: blindtext 2012/01/06 V2.0 blindtext-Package

("C:\Users\obazgir\AppData\Local\Programs\MiKTeX 2.9\tex\latex\tools\xspace.sty
"
Package: xspace 2014/10/28 v1.13 Space after command names (DPC,MH)
)
\c@blindtext=\count118
\c@Blindtext=\count119
\c@blind@countparstart=\count120
\blind@countxx=\count121
\blindtext@numBlindtext=\count122
\blind@countyy=\count123
\c@blindlist=\count124
\c@blindlistlevel=\count125
\c@blindlist@level=\count126
\blind@listitem=\count127
\c@blind@listcount=\count128
\c@blind@levelcount=\count129
\blind@mathformula=\count130
\blind@Mathformula=\count131
\c@blind@randomcount=\count132
\c@blind@randommax=\count133
\c@blind@pangramcount=\count134
\c@blind@pangrammax=\count135
)
("C:\Users\obazgir\AppData\Local\Programs\MiKTeX 2.9\tex\latex\mathtools\mathto
ols.sty"
Package: mathtools 2018/01/08 v1.21 mathematical typesetting tools

("C:\Users\obazgir\AppData\Local\Programs\MiKTeX 2.9\tex\latex\tools\calc.sty"
Package: calc 2017/05/25 v4.3 Infix arithmetic (KKT,FJ)
\calc@Acount=\count136
\calc@Bcount=\count137
\calc@Adimen=\dimen124
\calc@Bdimen=\dimen125
\calc@Askip=\skip48
\calc@Bskip=\skip49
LaTeX Info: Redefining \setlength on input line 80.
LaTeX Info: Redefining \addtolength on input line 81.
\calc@Ccount=\count138
\calc@Cskip=\skip50
)
("C:\Users\obazgir\AppData\Local\Programs\MiKTeX 2.9\tex\latex\mathtools\mhsetu
p.sty"
Package: mhsetup 2017/03/31 v1.3 programming setup (MH)
)
("C:\Users\obazgir\AppData\Local\Programs\MiKTeX 2.9\tex\latex\amsmath\amsmath.
sty"
Package: amsmath 2017/09/02 v2.17a AMS math features
\@mathmargin=\skip51

For additional information on amsmath, use the `?' option.

("C:\Users\obazgir\AppData\Local\Programs\MiKTeX 2.9\tex\latex\amsmath\amstext.
sty"
Package: amstext 2000/06/29 v2.01 AMS text

("C:\Users\obazgir\AppData\Local\Programs\MiKTeX 2.9\tex\latex\amsmath\amsgen.s
ty"
File: amsgen.sty 1999/11/30 v2.0 generic functions
\@emptytoks=\toks16
\ex@=\dimen126
))
("C:\Users\obazgir\AppData\Local\Programs\MiKTeX 2.9\tex\latex\amsmath\amsbsy.s
ty"
Package: amsbsy 1999/11/29 v1.2d Bold Symbols
LaTeX Info: Redefining \boldsymbol on input line 28.
\pmbraise@=\dimen127
)
("C:\Users\obazgir\AppData\Local\Programs\MiKTeX 2.9\tex\latex\amsmath\amsopn.s
ty"
Package: amsopn 2016/03/08 v2.02 operator names
)
\inf@bad=\count139
LaTeX Info: Redefining \frac on input line 213.
\uproot@=\count140
\leftroot@=\count141
LaTeX Info: Redefining \overline on input line 375.
\classnum@=\count142
\DOTSCASE@=\count143
LaTeX Info: Redefining \ldots on input line 472.
LaTeX Info: Redefining \dots on input line 475.
LaTeX Info: Redefining \cdots on input line 596.
\Mathstrutbox@=\box53
\strutbox@=\box54
\big@size=\dimen128
LaTeX Font Info:    Redeclaring font encoding OML on input line 712.
LaTeX Font Info:    Redeclaring font encoding OMS on input line 713.
\macc@depth=\count144
\c@MaxMatrixCols=\count145
\dotsspace@=\muskip10
\c@parentequation=\count146
\dspbrk@lvl=\count147
\tag@help=\toks17
\row@=\count148
\column@=\count149
\maxfields@=\count150
\andhelp@=\toks18
\eqnshift@=\dimen129
\alignsep@=\dimen130
\tagshift@=\dimen131
\tagwidth@=\dimen132
\totwidth@=\dimen133
\lineht@=\dimen134
\@envbody=\toks19
\multlinegap=\skip52
\multlinetaggap=\skip53
\mathdisplay@stack=\toks20
LaTeX Info: Redefining \[ on input line 2817.
LaTeX Info: Redefining \] on input line 2818.
)
LaTeX Info: Thecontrolsequence`\('isalreadyrobust on input line 129.
LaTeX Info: Thecontrolsequence`\)'isalreadyrobust on input line 129.
LaTeX Info: Thecontrolsequence`\['isalreadyrobust on input line 129.
LaTeX Info: Thecontrolsequence`\]'isalreadyrobust on input line 129.
\g_MT_multlinerow_int=\count151
\l_MT_multwidth_dim=\dimen135
\origjot=\skip54
\l_MT_shortvdotswithinadjustabove_dim=\dimen136
\l_MT_shortvdotswithinadjustbelow_dim=\dimen137
\l_MT_above_intertext_sep=\dimen138
\l_MT_below_intertext_sep=\dimen139
\l_MT_above_shortintertext_sep=\dimen140
\l_MT_below_shortintertext_sep=\dimen141
)
("C:\Users\obazgir\AppData\Local\Programs\MiKTeX 2.9\tex\latex\cleveref\clevere
f.sty"
Package: cleveref 2018/03/27 v0.21.4 Intelligent cross-referencing
Package cleveref Info: `hyperref' support loaded on input line 2370.
LaTeX Info: Redefining \cref on input line 2370.
LaTeX Info: Redefining \Cref on input line 2370.
LaTeX Info: Redefining \crefrange on input line 2370.
LaTeX Info: Redefining \Crefrange on input line 2370.
LaTeX Info: Redefining \cpageref on input line 2370.
LaTeX Info: Redefining \Cpageref on input line 2370.
LaTeX Info: Redefining \cpagerefrange on input line 2370.
LaTeX Info: Redefining \Cpagerefrange on input line 2370.
LaTeX Info: Redefining \labelcref on input line 2370.
LaTeX Info: Redefining \labelcpageref on input line 2370.
)
("C:\Users\obazgir\AppData\Local\Programs\MiKTeX 2.9\tex\latex\tools\xr.sty"
Package: xr 1994/05/28 v5.02 eXternal References (DPC)
)
(Pal.29.sup.aux)
\openout1 = `Pal.29.sup.aux'.

LaTeX Font Info:    Checking defaults for OML/cmm/m/it on input line 20.
LaTeX Font Info:    ... okay on input line 20.
LaTeX Font Info:    Checking defaults for T1/cmr/m/n on input line 20.
LaTeX Font Info:    ... okay on input line 20.
LaTeX Font Info:    Checking defaults for OT1/cmr/m/n on input line 20.
LaTeX Font Info:    ... okay on input line 20.
LaTeX Font Info:    Checking defaults for OMS/cmsy/m/n on input line 20.
LaTeX Font Info:    ... okay on input line 20.
LaTeX Font Info:    Checking defaults for OMX/cmex/m/n on input line 20.
LaTeX Font Info:    ... okay on input line 20.
LaTeX Font Info:    Checking defaults for U/cmr/m/n on input line 20.
LaTeX Font Info:    ... okay on input line 20.
LaTeX Font Info:    Checking defaults for PD1/pdf/m/n on input line 20.
LaTeX Font Info:    ... okay on input line 20.
\AtBeginShipoutBox=\box55
Package hyperref Info: Link coloring OFF on input line 20.

("C:\Users\obazgir\AppData\Local\Programs\MiKTeX 2.9\tex\latex\hyperref\nameref
.sty"
Package: nameref 2016/05/21 v2.44 Cross-referencing by name of section

("C:\Users\obazgir\AppData\Local\Programs\MiKTeX 2.9\tex\generic\oberdiek\getti
tlestring.sty"
Package: gettitlestring 2016/05/16 v1.5 Cleanup title references (HO)
)
\c@section@level=\count152
)
LaTeX Info: Redefining \ref on input line 20.
LaTeX Info: Redefining \pageref on input line 20.
LaTeX Info: Redefining \nameref on input line 20.
 (Pal.29.sup.out) (Pal.29.sup.out)
\@outlinefile=\write3
\openout3 = `Pal.29.sup.out'.


("C:\Users\obazgir\AppData\Local\Programs\MiKTeX 2.9\tex\context\base\supp-pdf.
mkii"
[Loading MPS to PDF converter (version 2006.09.02).]
\scratchcounter=\count153
\scratchdimen=\dimen142
\scratchbox=\box56
\nofMPsegments=\count154
\nofMParguments=\count155
\everyMPshowfont=\toks21
\MPscratchCnt=\count156
\MPscratchDim=\dimen143
\MPnumerator=\count157
\makeMPintoPDFobject=\count158
\everyMPtoPDFconversion=\toks22
)
("C:\Users\obazgir\AppData\Local\Programs\MiKTeX 2.9\tex\latex\oberdiek\epstopd
f-base.sty"
Package: epstopdf-base 2016/05/15 v2.6 Base part for package epstopdf

("C:\Users\obazgir\AppData\Local\Programs\MiKTeX 2.9\tex\latex\oberdiek\grfext.
sty"
Package: grfext 2016/05/16 v1.2 Manage graphics extensions (HO)
)
Package epstopdf-base Info: Redefining graphics rule for `.eps' on input line 4
38.
Package grfext Info: Graphics extension search list:
(grfext)             [.pdf,.png,.jpg,.mps,.jpeg,.jbig2,.jb2,.PDF,.PNG,.JPG,.JPE
G,.JBIG2,.JB2,.eps]
(grfext)             \AppendGraphicsExtensions on input line 456.
) [1

{C:/Users/obazgir/AppData/Local/MiKTeX/2.9/pdftex/config/pdftex.map}]

Package amsmath Warning: Foreign command \atopwithdelims;
(amsmath)                \frac or \genfrac should be used instead
(amsmath)                 on input line 46.


Overfull \hbox (23.40187pt too wide) in paragraph at lines 64--65
[]\OT1/cmr/m/n/10 Under con-di-tional in-de-pen-dence, the full like-li-hood of
 $\OML/cmm/b/it/10 s$ \OT1/cmr/m/n/10 and $\OML/cmm/b/it/10 [] \OT1/cmr/m/n/10
 = \OMS/cmsy/m/n/10 f\OML/cmm/m/it/10 []; []; []  ; []\OMS/cmsy/m/n/10 g$
 []


LaTeX Warning: Reference `comsq1' on page 1 undefined on input line 103.

pdfTeX warning (ext4): destination with the same identifier (name{page.1}) has 
been already used, duplicate ignored
<to be read again> 
                   \relax 
l.110 
       [1] [2] [3]
Overfull \hbox (5.19463pt too wide) in paragraph at lines 168--168
[]\OT1/cmr/bx/n/14.4 Comparison with the state-of-the-art and base-
 []

[4] [5] [6

] [7

]

LaTeX Warning: `h' float specifier changed to `ht'.


LaTeX Warning: `h' float specifier changed to `ht'.

[8] [9]
<Figures/Cell_Dist4.png, id=120, 1040.688pt x 560.8152pt>
File: Figures/Cell_Dist4.png Graphic file (type png)
<use Figures/Cell_Dist4.png>
Package pdftex.def Info: Figures/Cell_Dist4.png  used on input line 411.
(pdftex.def)             Requested size: 345.0pt x 185.91676pt.
<Figures/DIstribution3_1.pdf, id=122, 1387.58403pt x 685.84233pt>
File: Figures/DIstribution3_1.pdf Graphic file (type pdf)
<use Figures/DIstribution3_1.pdf>
Package pdftex.def Info: Figures/DIstribution3_1.pdf  used on input line 419.
(pdftex.def)             Requested size: 345.0pt x 170.5183pt.


LaTeX Warning: No positions in optional float specifier.
               Default added (so using `tbp') on input line 477.


LaTeX Warning: No positions in optional float specifier.
               Default added (so using `tbp') on input line 515.


LaTeX Warning: No positions in optional float specifier.
               Default added (so using `tbp') on input line 549.

<Figures/NRMSE_Conf.pdf, id=123, 1387.58403pt x 685.84233pt>
File: Figures/NRMSE_Conf.pdf Graphic file (type pdf)
<use Figures/NRMSE_Conf.pdf>
Package pdftex.def Info: Figures/NRMSE_Conf.pdf  used on input line 586.
(pdftex.def)             Requested size: 361.34999pt x 178.59735pt.

Overfull \hbox (16.34999pt too wide) in paragraph at lines 586--587
 [][] 
 []

<Figures/NMAE_Conf.pdf, id=124, 1387.58403pt x 685.84233pt>
File: Figures/NMAE_Conf.pdf Graphic file (type pdf)
<use Figures/NMAE_Conf.pdf>
Package pdftex.def Info: Figures/NMAE_Conf.pdf  used on input line 593.
(pdftex.def)             Requested size: 361.34999pt x 178.59735pt.

Overfull \hbox (16.34999pt too wide) in paragraph at lines 593--594
 [][] 
 []

<Figures/PCC_Conf.pdf, id=125, 1387.58403pt x 685.84233pt>
File: Figures/PCC_Conf.pdf Graphic file (type pdf)
<use Figures/PCC_Conf.pdf>
Package pdftex.def Info: Figures/PCC_Conf.pdf  used on input line 601.
(pdftex.def)             Requested size: 361.34999pt x 178.59735pt.

Overfull \hbox (16.34999pt too wide) in paragraph at lines 601--602
 [][] 
 []

<Figures/Bias_Conf.pdf, id=126, 1387.58403pt x 685.84233pt>
File: Figures/Bias_Conf.pdf Graphic file (type pdf)
<use Figures/Bias_Conf.pdf>
Package pdftex.def Info: Figures/Bias_Conf.pdf  used on input line 609.
(pdftex.def)             Requested size: 361.34999pt x 178.59735pt.

Overfull \hbox (16.34999pt too wide) in paragraph at lines 609--610
 [][] 
 []


LaTeX Warning: No positions in optional float specifier.
               Default added (so using `tbp') on input line 653.


LaTeX Warning: No positions in optional float specifier.
               Default added (so using `tbp') on input line 693.


LaTeX Warning: No positions in optional float specifier.
               Default added (so using `tbp') on input line 735.

<Figures/NRMSE_conf_ALM.pdf, id=127, 1387.58403pt x 685.84233pt>
File: Figures/NRMSE_conf_ALM.pdf Graphic file (type pdf)
<use Figures/NRMSE_conf_ALM.pdf>
Package pdftex.def Info: Figures/NRMSE_conf_ALM.pdf  used on input line 778.
(pdftex.def)             Requested size: 361.34999pt x 178.59735pt.

Overfull \hbox (16.34999pt too wide) in paragraph at lines 778--779
 [][] 
 []

<Figures/NMAE_conf_ALM.pdf, id=128, 1387.58403pt x 685.84233pt>
File: Figures/NMAE_conf_ALM.pdf Graphic file (type pdf)
<use Figures/NMAE_conf_ALM.pdf>
Package pdftex.def Info: Figures/NMAE_conf_ALM.pdf  used on input line 785.
(pdftex.def)             Requested size: 361.34999pt x 178.59735pt.

Overfull \hbox (16.34999pt too wide) in paragraph at lines 785--786
 [][] 
 []

<Figures/PCC_conf_ALM.pdf, id=129, 1387.58403pt x 685.84233pt>
File: Figures/PCC_conf_ALM.pdf Graphic file (type pdf)
<use Figures/PCC_conf_ALM.pdf>
Package pdftex.def Info: Figures/PCC_conf_ALM.pdf  used on input line 793.
(pdftex.def)             Requested size: 361.34999pt x 178.59735pt.

Overfull \hbox (16.34999pt too wide) in paragraph at lines 793--794
 [][] 
 []

<Figures/Bias_conf_ALM.pdf, id=130, 1387.58403pt x 685.84233pt>
File: Figures/Bias_conf_ALM.pdf Graphic file (type pdf)
<use Figures/Bias_conf_ALM.pdf>
Package pdftex.def Info: Figures/Bias_conf_ALM.pdf  used on input line 801.
(pdftex.def)             Requested size: 361.34999pt x 178.59735pt.

Overfull \hbox (16.34999pt too wide) in paragraph at lines 801--802
 [][] 
 []


LaTeX Warning: No positions in optional float specifier.
               Default added (so using `tbp') on input line 811.


LaTeX Warning: No positions in optional float specifier.
               Default added (so using `tbp') on input line 848.


LaTeX Warning: No positions in optional float specifier.
               Default added (so using `tbp') on input line 880.


LaTeX Warning: No positions in optional float specifier.
               Default added (so using `tbp') on input line 913.


LaTeX Warning: No positions in optional float specifier.
               Default added (so using `tbp') on input line 949.


LaTeX Warning: No positions in optional float specifier.
               Default added (so using `tbp') on input line 981.


LaTeX Warning: No positions in optional float specifier.
               Default added (so using `tbp') on input line 1014.


LaTeX Warning: No positions in optional float specifier.
               Default added (so using `tbp') on input line 1047.


LaTeX Warning: No positions in optional float specifier.
               Default added (so using `tbp') on input line 1082.


LaTeX Warning: No positions in optional float specifier.
               Default added (so using `tbp') on input line 1115.


LaTeX Warning: No positions in optional float specifier.
               Default added (so using `tbp') on input line 1147.


LaTeX Warning: No positions in optional float specifier.
               Default added (so using `tbp') on input line 1179.


LaTeX Warning: No positions in optional float specifier.
               Default added (so using `tbp') on input line 1257.


LaTeX Warning: No positions in optional float specifier.
               Default added (so using `tbp') on input line 1293.


LaTeX Warning: No positions in optional float specifier.
               Default added (so using `tbp') on input line 1365.


LaTeX Warning: No positions in optional float specifier.
               Default added (so using `tbp') on input line 1401.

<Figures/786_0_NRMSE.pdf, id=131, 1300.86pt x 1300.86pt>
File: Figures/786_0_NRMSE.pdf Graphic file (type pdf)
<use Figures/786_0_NRMSE.pdf>
Package pdftex.def Info: Figures/786_0_NRMSE.pdf  used on input line 1459.
(pdftex.def)             Requested size: 344.9843pt x 440.00386pt.
<Figures/786_0_NMAE.pdf, id=132, 1300.86pt x 1300.86pt>
File: Figures/786_0_NMAE.pdf Graphic file (type pdf)
<use Figures/786_0_NMAE.pdf>
Package pdftex.def Info: Figures/786_0_NMAE.pdf  used on input line 1466.
(pdftex.def)             Requested size: 344.9843pt x 440.00386pt.
<Figures/786_0_PCC.pdf, id=133, 1300.86pt x 1300.86pt>
File: Figures/786_0_PCC.pdf Graphic file (type pdf)
<use Figures/786_0_PCC.pdf>
Package pdftex.def Info: Figures/786_0_PCC.pdf  used on input line 1473.
(pdftex.def)             Requested size: 344.9843pt x 440.00386pt.
<Figures/786_0_Bias.pdf, id=134, 1300.86pt x 1300.86pt>
File: Figures/786_0_Bias.pdf Graphic file (type pdf)
<use Figures/786_0_Bias.pdf>
Package pdftex.def Info: Figures/786_0_Bias.pdf  used on input line 1479.
(pdftex.def)             Requested size: 344.9843pt x 440.00386pt.
<Figures/SNB_78_NRMSE.pdf, id=135, 1300.86pt x 1300.86pt>
File: Figures/SNB_78_NRMSE.pdf Graphic file (type pdf)
<use Figures/SNB_78_NRMSE.pdf>
Package pdftex.def Info: Figures/SNB_78_NRMSE.pdf  used on input line 1489.
(pdftex.def)             Requested size: 344.9843pt x 440.00386pt.
<Figures/SNB_78_NMAE.pdf, id=136, 1300.86pt x 1300.86pt>
File: Figures/SNB_78_NMAE.pdf Graphic file (type pdf)
<use Figures/SNB_78_NMAE.pdf>
Package pdftex.def Info: Figures/SNB_78_NMAE.pdf  used on input line 1496.
(pdftex.def)             Requested size: 344.9843pt x 440.00386pt.
<Figures/SNB_78_PCC.pdf, id=137, 1300.86pt x 1300.86pt>
File: Figures/SNB_78_PCC.pdf Graphic file (type pdf)
<use Figures/SNB_78_PCC.pdf>
Package pdftex.def Info: Figures/SNB_78_PCC.pdf  used on input line 1503.
(pdftex.def)             Requested size: 344.9843pt x 440.00386pt.
<Figures/SNB_78_Bias.pdf, id=138, 1300.86pt x 1300.86pt>
File: Figures/SNB_78_Bias.pdf Graphic file (type pdf)
<use Figures/SNB_78_Bias.pdf>
Package pdftex.def Info: Figures/SNB_78_Bias.pdf  used on input line 1509.
(pdftex.def)             Requested size: 344.9843pt x 440.00386pt.
<Figures/BT_549_NRMSE.pdf, id=139, 1300.86pt x 1300.86pt>
File: Figures/BT_549_NRMSE.pdf Graphic file (type pdf)
<use Figures/BT_549_NRMSE.pdf>
Package pdftex.def Info: Figures/BT_549_NRMSE.pdf  used on input line 1564.
(pdftex.def)             Requested size: 344.9843pt x 440.00386pt.
<Figures/BT_549_NMAE.pdf, id=140, 1300.86pt x 1300.86pt>
File: Figures/BT_549_NMAE.pdf Graphic file (type pdf)
<use Figures/BT_549_NMAE.pdf>
Package pdftex.def Info: Figures/BT_549_NMAE.pdf  used on input line 1571.
(pdftex.def)             Requested size: 344.9843pt x 440.00386pt.
<Figures/BT_549_PCC.pdf, id=141, 1300.86pt x 1300.86pt>
File: Figures/BT_549_PCC.pdf Graphic file (type pdf)
<use Figures/BT_549_PCC.pdf>
Package pdftex.def Info: Figures/BT_549_PCC.pdf  used on input line 1578.
(pdftex.def)             Requested size: 344.9843pt x 440.00386pt.
<Figures/BT_549_Bias.pdf, id=142, 1300.86pt x 1300.86pt>
File: Figures/BT_549_Bias.pdf Graphic file (type pdf)
<use Figures/BT_549_Bias.pdf>
Package pdftex.def Info: Figures/BT_549_Bias.pdf  used on input line 1584.
(pdftex.def)             Requested size: 344.9843pt x 440.00386pt.

LaTeX Warning: No positions in optional float specifier.
               Default added (so using `tbp') on input line 1615.


LaTeX Warning: No positions in optional float specifier.
               Default added (so using `tbp') on input line 1651.


LaTeX Warning: No positions in optional float specifier.
               Default added (so using `tbp') on input line 1686.


LaTeX Warning: No positions in optional float specifier.
               Default added (so using `tbp') on input line 1721.


LaTeX Warning: No positions in optional float specifier.
               Default added (so using `tbp') on input line 1757.


LaTeX Warning: No positions in optional float specifier.
               Default added (so using `tbp') on input line 1793.


LaTeX Warning: No positions in optional float specifier.
               Default added (so using `tbp') on input line 1830.

[10

 <./Figures/Cell_Dist4.png> <./Figures/DIstribution3_1.pdf>] [11 <./Figures/NRM
SE_Conf.pdf> <./Figures/NMAE_Conf.pdf

pdfTeX warning: pdflatex.exe (file ./Figures/NMAE_Conf.pdf): PDF inclusion: mul
tiple pdfs with page group included in a single page
>] [12 <./Figures/PCC_Conf.pdf> <./Figures/Bias_Conf.pdf

pdfTeX warning: pdflatex.exe (file ./Figures/Bias_Conf.pdf): PDF inclusion: mul
tiple pdfs with page group included in a single page
>] [13 <./Figures/NRMSE_conf_ALM.pdf> <./Figures/NMAE_conf_ALM.pdf

pdfTeX warning: pdflatex.exe (file ./Figures/NMAE_conf_ALM.pdf): PDF inclusion:
 multiple pdfs with page group included in a single page
>] [14 <./Figures/PCC_conf_ALM.pdf> <./Figures/Bias_conf_ALM.pdf

pdfTeX warning: pdflatex.exe (file ./Figures/Bias_conf_ALM.pdf): PDF inclusion:
 multiple pdfs with page group included in a single page
>] [15 <./Figures/786_0_NRMSE.pdf>] [16 <./Figures/786_0_NMAE.pdf>] [17 <./Figu
res/786_0_PCC.pdf>] [18 <./Figures/786_0_Bias.pdf>] [19 <./Figures/SNB_78_NRMSE
.pdf>] [20 <./Figures/SNB_78_NMAE.pdf>] [21 <./Figures/SNB_78_PCC.pdf>]
[22 <./Figures/SNB_78_Bias.pdf>] [23 <./Figures/BT_549_NRMSE.pdf>] [24 <./Figur
es/BT_549_NMAE.pdf>] [25 <./Figures/BT_549_PCC.pdf>] [26 <./Figures/BT_549_Bias
.pdf>] [27] [28] [29] [30] [31] [32] [33] [34] [35] [36] [37] [38] [39]
[40]

LaTeX Warning: No positions in optional float specifier.
               Default added (so using `tbp') on input line 1867.

[41]

LaTeX Warning: No positions in optional float specifier.
               Default added (so using `tbp') on input line 1904.

[42]

LaTeX Warning: No positions in optional float specifier.
               Default added (so using `tbp') on input line 1941.

[43]

LaTeX Warning: No positions in optional float specifier.
               Default added (so using `tbp') on input line 1977.

[44]

LaTeX Warning: No positions in optional float specifier.
               Default added (so using `tbp') on input line 2013.


LaTeX Warning: No positions in optional float specifier.
               Default added (so using `tbp') on input line 2093.


LaTeX Warning: No positions in optional float specifier.
               Default added (so using `tbp') on input line 2131.


LaTeX Warning: No positions in optional float specifier.
               Default added (so using `tbp') on input line 2208.


LaTeX Warning: No positions in optional float specifier.
               Default added (so using `tbp') on input line 2247.

<Figures/786-0_NRMSE_ALM.pdf, id=1380, 1300.86pt x 1300.86pt>
File: Figures/786-0_NRMSE_ALM.pdf Graphic file (type pdf)
<use Figures/786-0_NRMSE_ALM.pdf>
Package pdftex.def Info: Figures/786-0_NRMSE_ALM.pdf  used on input line 2309.
(pdftex.def)             Requested size: 344.9843pt x 440.00386pt.
<Figures/786-0_NMAE_ALM.pdf, id=1381, 1300.86pt x 1300.86pt>
File: Figures/786-0_NMAE_ALM.pdf Graphic file (type pdf)
<use Figures/786-0_NMAE_ALM.pdf>
Package pdftex.def Info: Figures/786-0_NMAE_ALM.pdf  used on input line 2316.
(pdftex.def)             Requested size: 344.9843pt x 440.00386pt.
<Figures/786-0_PCC_ALM.pdf, id=1382, 1300.86pt x 1300.86pt>
File: Figures/786-0_PCC_ALM.pdf Graphic file (type pdf)
<use Figures/786-0_PCC_ALM.pdf>
Package pdftex.def Info: Figures/786-0_PCC_ALM.pdf  used on input line 2323.
(pdftex.def)             Requested size: 344.9843pt x 440.00386pt.
<Figures/786-0_Bias_ALM.pdf, id=1383, 1300.86pt x 1300.86pt>
File: Figures/786-0_Bias_ALM.pdf Graphic file (type pdf)
<use Figures/786-0_Bias_ALM.pdf>
Package pdftex.def Info: Figures/786-0_Bias_ALM.pdf  used on input line 2329.
(pdftex.def)             Requested size: 344.9843pt x 440.00386pt.
<Figures/HT29_NRMSE.pdf, id=1384, 1300.86pt x 1300.86pt>
File: Figures/HT29_NRMSE.pdf Graphic file (type pdf)
<use Figures/HT29_NRMSE.pdf>
Package pdftex.def Info: Figures/HT29_NRMSE.pdf  used on input line 2355.
(pdftex.def)             Requested size: 344.9843pt x 440.00386pt.
<Figures/HT29_NMAE.pdf, id=1385, 1300.86pt x 1300.86pt>
File: Figures/HT29_NMAE.pdf Graphic file (type pdf)
<use Figures/HT29_NMAE.pdf>
Package pdftex.def Info: Figures/HT29_NMAE.pdf  used on input line 2362.
(pdftex.def)             Requested size: 344.9843pt x 440.00386pt.
<Figures/HT29_PCC.pdf, id=1386, 1300.86pt x 1300.86pt>
File: Figures/HT29_PCC.pdf Graphic file (type pdf)
<use Figures/HT29_PCC.pdf>
Package pdftex.def Info: Figures/HT29_PCC.pdf  used on input line 2369.
(pdftex.def)             Requested size: 344.9843pt x 440.00386pt.
<Figures/HT29_Bias.pdf, id=1387, 1300.86pt x 1300.86pt>
File: Figures/HT29_Bias.pdf Graphic file (type pdf)
<use Figures/HT29_Bias.pdf>
Package pdftex.def Info: Figures/HT29_Bias.pdf  used on input line 2375.
(pdftex.def)             Requested size: 344.9843pt x 440.00386pt.
<Figures/HL_60_TB_NRMSE.pdf, id=1388, 1300.86pt x 1300.86pt>
File: Figures/HL_60_TB_NRMSE.pdf Graphic file (type pdf)
<use Figures/HL_60_TB_NRMSE.pdf>
Package pdftex.def Info: Figures/HL_60_TB_NRMSE.pdf  used on input line 2399.
(pdftex.def)             Requested size: 344.9843pt x 440.00386pt.
<Figures/HL_60_TB_NMAE.pdf, id=1389, 1300.86pt x 1300.86pt>
File: Figures/HL_60_TB_NMAE.pdf Graphic file (type pdf)
<use Figures/HL_60_TB_NMAE.pdf>
Package pdftex.def Info: Figures/HL_60_TB_NMAE.pdf  used on input line 2406.
(pdftex.def)             Requested size: 344.9843pt x 440.00386pt.
<Figures/HL_60_TB_PCC.pdf, id=1390, 1300.86pt x 1300.86pt>
File: Figures/HL_60_TB_PCC.pdf Graphic file (type pdf)
<use Figures/HL_60_TB_PCC.pdf>
Package pdftex.def Info: Figures/HL_60_TB_PCC.pdf  used on input line 2413.
(pdftex.def)             Requested size: 344.9843pt x 440.00386pt.
<Figures/HL_60_TB_Bias.pdf, id=1391, 1300.86pt x 1300.86pt>
File: Figures/HL_60_TB_Bias.pdf Graphic file (type pdf)
<use Figures/HL_60_TB_Bias.pdf>
Package pdftex.def Info: Figures/HL_60_TB_Bias.pdf  used on input line 2419.
(pdftex.def)             Requested size: 344.9843pt x 440.00386pt.
Package atveryend Info: Empty hook `BeforeClearDocument' on input line 2446.
[45] [46] [47] [48 <./Figures/786-0_NRMSE_ALM.pdf>] [49 <./Figures/786-0_NMAE_A
LM.pdf>] [50 <./Figures/786-0_PCC_ALM.pdf>] [51 <./Figures/786-0_Bias_ALM.pdf>]
[52 <./Figures/HT29_NRMSE.pdf>] [53 <./Figures/HT29_NMAE.pdf>] [54 <./Figures/H
T29_PCC.pdf>] [55 <./Figures/HT29_Bias.pdf>] [56 <./Figures/HL_60_TB_NRMSE.pdf>
] [57 <./Figures/HL_60_TB_NMAE.pdf>] [58 <./Figures/HL_60_TB_PCC.pdf>] [59 <./F
igures/HL_60_TB_Bias.pdf>]
Package atveryend Info: Empty hook `AfterLastShipout' on input line 2446.
 (Pal.29.sup.aux)
Package atveryend Info: Executing hook `AtVeryEndDocument' on input line 2446.
Package atveryend Info: Executing hook `AtEndAfterFileList' on input line 2446.

Package rerunfilecheck Info: File `Pal.29.sup.out' has not changed.
(rerunfilecheck)             Checksum: 4078833593C160BF25A293EB5CC0475A;438.


LaTeX Warning: There were undefined references.

Package atveryend Info: Empty hook `AtVeryVeryEnd' on input line 2446.
 ) 
Here is how much of TeX's memory you used:
 9380 strings out of 492970
 155246 string characters out of 3125705
 740247 words of memory out of 3000000
 12985 multiletter control sequences out of 15000+200000
 9181 words of font info for 33 fonts, out of 3000000 for 9000
 1141 hyphenation exceptions out of 8191
 33i,17n,35p,1939b,398s stack positions out of 5000i,500n,10000p,200000b,50000s
<C:/Users/obazgir/AppData/Local/Programs/MiKTeX 2.9/fonts/type1/public/amsfon
ts/cm/cmbx10.pfb><C:/Users/obazgir/AppData/Local/Programs/MiKTeX 2.9/fonts/type
1/public/amsfonts/cm/cmbx12.pfb><C:/Users/obazgir/AppData/Local/Programs/MiKTeX
 2.9/fonts/type1/public/amsfonts/cm/cmbx5.pfb><C:/Users/obazgir/AppData/Local/P
rograms/MiKTeX 2.9/fonts/type1/public/amsfonts/cm/cmbx7.pfb><C:/Users/obazgir/A
ppData/Local/Programs/MiKTeX 2.9/fonts/type1/public/amsfonts/cm/cmex10.pfb><C:/
Users/obazgir/AppData/Local/Programs/MiKTeX 2.9/fonts/type1/public/amsfonts/cme
xtra/cmex7.pfb><C:/Users/obazgir/AppData/Local/Programs/MiKTeX 2.9/fonts/type1/
public/amsfonts/cm/cmmi10.pfb><C:/Users/obazgir/AppData/Local/Programs/MiKTeX 2
.9/fonts/type1/public/amsfonts/cm/cmmi5.pfb><C:/Users/obazgir/AppData/Local/Pro
grams/MiKTeX 2.9/fonts/type1/public/amsfonts/cm/cmmi7.pfb><C:/Users/obazgir/App
Data/Local/Programs/MiKTeX 2.9/fonts/type1/public/amsfonts/cm/cmmib10.pfb><C:/U
sers/obazgir/AppData/Local/Programs/MiKTeX 2.9/fonts/type1/public/amsfonts/cm/c
mr10.pfb><C:/Users/obazgir/AppData/Local/Programs/MiKTeX 2.9/fonts/type1/public
/amsfonts/cm/cmr12.pfb><C:/Users/obazgir/AppData/Local/Programs/MiKTeX 2.9/font
s/type1/public/amsfonts/cm/cmr5.pfb><C:/Users/obazgir/AppData/Local/Programs/Mi
KTeX 2.9/fonts/type1/public/amsfonts/cm/cmr7.pfb><C:/Users/obazgir/AppData/Loca
l/Programs/MiKTeX 2.9/fonts/type1/public/amsfonts/cm/cmsy10.pfb><C:/Users/obazg
ir/AppData/Local/Programs/MiKTeX 2.9/fonts/type1/public/amsfonts/cm/cmsy5.pfb><
C:/Users/obazgir/AppData/Local/Programs/MiKTeX 2.9/fonts/type1/public/amsfonts/
cm/cmsy7.pfb><C:/Users/obazgir/AppData/Local/Programs/MiKTeX 2.9/fonts/type1/pu
blic/amsfonts/cm/cmti10.pfb><C:/Users/obazgir/AppData/Local/Programs/MiKTeX 2.9
/fonts/type1/public/amsfonts/cm/cmtt10.pfb>
Output written on Pal.29.sup.pdf (60 pages, 2169673 bytes).
PDF statistics:
 2095 PDF objects out of 2487 (max. 8388607)
 159 named destinations out of 1000 (max. 500000)
 227 words of extra memory for PDF output out of 10000 (max. 10000000)
