# Supplementary material for: Investigation of REFINED CNN ensemble learning for anti-cancer drug sensitivity prediction
Source: Bioinformatics. 2021 Jul 12;37(Suppl 1):i42–50. doi: 10.1093/bioinformatics/btab336 (PMC8275339; doi:10.1093/bioinformatics/btab336)
Supplement: btab336_Supplementary_Data [file btab336_supplementary_data.zip › btab336-suppl_data/Pal.29.sup.out]

\BOOKMARK [1][-]{section.1}{Theoretical basis}{}% 1
\BOOKMARK [2][-]{subsection.1.1}{Appendix: A.1}{section.1}% 2
\BOOKMARK [2][-]{subsection.1.2}{Appendix A.2}{section.1}% 3
\BOOKMARK [1][-]{section.2}{Comparison with the state-of-the-art and baseline models}{}% 4
\BOOKMARK [1][-]{section.3}{CNN hyperparameters}{}% 5
\BOOKMARK [1][-]{section.4}{Feature map stacking}{}% 6
\BOOKMARK [1][-]{section.5}{Supplementary Results}{}% 7
