# Supplementary material for: Investigation of REFINED CNN ensemble learning for anti-cancer drug sensitivity prediction
Source: Bioinformatics. 2021 Jul 12;37(Suppl 1):i42–50. doi: 10.1093/bioinformatics/btab336 (PMC8275339; doi:10.1093/bioinformatics/btab336)
Supplement: btab336_Supplementary_Data [file btab336_supplementary_data.zip › btab336-suppl_data/Pal.29.sup.tex]

\documentclass{article}
\usepackage{lineno,hyperref}
\usepackage{multirow,multicol}
\usepackage{graphicx}
\usepackage{bm}
\usepackage{xcolor}
\usepackage{appendix}
\usepackage{multirow}
%\usepackage{lipsum}
\usepackage{multicol, blindtext}
\usepackage{mathtools}
\usepackage{cleveref}
%\usepackage{caption}
%\usepackage{subcaption}
\usepackage{xr}
%\usepackage{amssymb}
%\usepackage{amsthm}


\begin{document}

\begin{titlepage}
	\newcommand{\HRule}{\rule{\linewidth}{0.3mm}}
	\center
	
	\vspace*{4 cm}
	
	{\Large Supplementary information to} \\
	{\LARGE\bf Investigation of REFINED CNN ensemble learning for anti-cancer drug sensitivity prediction}
	
	\vspace*{2cm}
	{\Large Bazgir et al.}
	
	\vspace*{8cm}
	{Correspondence: \url{ranadip.pal@ttu.edu}}
	
	\vfill 
\end{titlepage}


\section{Theoretical basis}

\subsection{Appendix: A.1}
\label{A1}
Recall, we have defined the predictor matrix $\bm{X}=\{x_{ij}\}, i=1,2,..., n; \; j=1,2,...,p$ with $x_{ij}$ being the value of the $j$th feature for the $i$th sample.
Let the number of features be $p$, number of candidate initial projection methods be $A$ and let $d_{jk,a}$ be observed distance between feature $j$ \& feature $k$ under $a$th projection scheme, with $\bm{d}_a=[d_{jk,a}],\; j,k=1,2,...,p$ be the total number of $m$=$p\choose 2$ distances obtained under that scheme and  $\bm{d}=[\bm{d}_1,\bm{d}_2,...,\bm{d}_A]$ be the total number of distances in the dataset. Our goal is to justify the weighted arithmetic mean specification of iREFINED.

We begin with the data model given by $d_{jk,a} \sim  N(\delta_{jk}),\sigma^{2}_{a})I(d_{jk,a}>0)$, where
\newline
$\delta_{jk}=\sqrt{\sum^{2}_{l=1}(s_{j,l}-s_{k,l})^2}$ is distance between the feature pair $(j,k)$ in target two dimension with 
%\newline
$\bm{s}_{j} = \{ s_{j1},s_{j2} \}$ being the  coordinate of $j^{th}$ feature in 2D and $\bm{s}=\{s_1,s_2,\cdots,s_p\}$ be the location of $p$ features in 2D. The location process is assumed to be HPP, i.e $\bm{s} \stackrel{iid}{\sim} \mathcal{U}([0,1]^{2}) $.
%\newline

Then for a particular $a$, the likelihood function of the unknown parameters $\bm{s}$ and the corresponding scale parameter, $\sigma^2_a$, is given by

%\newline
\begin{equation}
l(\bm{s}, \sigma^{2}_{a}) \propto (\sigma^{2}_{a})^{-m/2} e^{-1/2 \sum_{j>k}(\frac{d_{jk,a} - \delta_{jk}}{\sigma_{a}})^{2}} - \sum \log \Phi(\frac{\delta_{jk}}{\sigma_{a}})  
\end{equation}

%Where $m=  {p\choose2}$ 
%\newline
Under conditional independence, the full likelihood of $\bm{s}$ and $\bm{\sigma}^2=\{\sigma_1^2,\sigma^2_2,\cdots,\sigma_A^2\}$ turns out to be
\begin{equation}
l(\bm{s}, \bm{\sigma}^{2}) \propto (\Pi_a\sigma^{2}_{a})^{-\frac{m}{2}} e^{\frac{-1}{2}\sum_{j>k}(\sum_{a}(\frac{d_{jk,a}-\delta_{jk}}{\sigma_{a}})^{2})} e^{-\sum_{a}\sum_{j>k}\log\Phi(\frac{\delta_{jk}}{\sigma_{a}})}
\end{equation}

Assuming $\sigma^{2}_{a} {\sim} IG(\alpha, \beta) $ independently for $a=1,2,\cdots, A$, the joint prior for $\bm{\sigma}^2$ is given by
\newline
$\pi (\bm{\sigma}^{2}) \propto \prod^{A}_{a=1}\left[(\sigma^{2}_{a})^{-\alpha-1} \;e^{-\frac{\beta}{\sigma^{2}_{a}}}\right] $.


The joint posterior of $[\bf{s}, \bf{\sigma}^2]$ turns out to be
\begin{equation}
\begin{split}
\pi(\bf{s},\bf{\sigma}^{2}|\bf{d}) \propto (\Pi^{A}_{a=1}\sigma^{2}_{a})^{-(\frac{m}{2}+\alpha+1)} e^{\frac{-1}{2}\sum_{j>k}(\sum^{A}_{a=1}(\frac{d_{jk,a}-\delta_{jk}}{\sigma_{a}})^2)}\\
e^{-\sum_{a=1}^A\sum_{j>k}\log\Phi(\frac{\delta_{jk}}{\sigma_{a}})} e^{-\beta\sum^{A}_{a=1}\frac{1}{\sigma^{2}_{a}}}
\end{split}
\label{fullposterioram}
\end{equation}

To obtain the full conditional of $\bm{s}$, we expand the quantity $\sum_{a}(\frac{d_{jk,a}-\delta_{jk}}{\sigma_{a}})^2$, 
%\begin{equation}
%\label{eq8}
%    \sum_{a}(\frac{d_{jk,a}-\delta_{jk}}{\sigma_{a}})^2  =\sum_{a}\frac{\delta_{jk}^{2}}{\sigma^{2}_{a}} -2\delta_{jk}\sum_{a}\frac{d_{jk,a}}{\sigma^{2}_{a}} + \sum_{a}\frac{d_{jk,a}^{2}}{\sigma^{2}_{a}} 
%\end{equation}
and defining $V=\sum^{A}_{a=1}\frac{1}{\sigma^{2}_{a}}$ and $ \overline{d}_{jk0} = \sum^{A}_{a=1}\frac{d_{jka}}{\sigma^{2}_{a}}$, we arrive at
\newline
%Then equation \ref{eq8} is:
\begin{equation}
\sum_{a}(\frac{d_{jk,a}-\delta_{jk}}{\sigma_{a}})^2  = 
\delta^{2}_{jk}\times V -2\delta_{jk}\overline{d}_{jk0} + \sum_{a}\frac{d_{jk,a}^{2}}{\sigma^{2}_{a}} 
\label{compsq1}
\end{equation}
%Then:
%\begin{equation}
%    \begin{split}
%        \pi(\underline{X},\underline{\sigma}^{2}|D) \propto \Pi(\sigma^{2}_{a})^{-(\frac{m}{2}+\alpha+1)}.e^{\frac{-1}{2}\sum_{i>j}(\delta^{2}_{ij}.V - 2\delta_{ij}\overline{d}_{ijo}+\frac{\overline{d}^{2}_{ijo}}{V})} \\
%.e^{\frac{-1}{2}\sum_{i>j}(\sum_{a}\frac{d^{2}_{ija}}{\sigma^{2}_{a}}-\frac{\overline{d}^{2}_{ijo}}{V})}.e^{-\sum_{a}\sum_{i>j}\Phi(\frac{\delta_{ij}}{\sigma_{a}})%.e^{-\beta\Sigma\frac{1}{\sigma^{2}_{a}}}}
%    \end{split}
% \end{equation}
After the usual completion of squares of equation (\ref{comsq1}), and removing all the terms that do not depend upon $\bm{s}$, its full conditional is given by
\begin{equation}
\pi(\bm{s}|D,\underline{\sigma}^{2}) \propto e^{\frac{-1}{2}\sum_{j>k}V(\delta_{jk}-\frac{\overline{d}_{jk0}}{V})^{2}}.e^{-\sum_{a}\sum_{j>k}\log\Phi(\frac{\delta_{jk}}{\sigma_{a}})}
\label{fullcondam}   
\end{equation}

Observe that the full conditional of the location process is centered at $\frac{\overline{d}_{jk0}}{V}=\frac{\sum_a w_a d_{jk,a}}{\sum_a w_a}$, where $w_a=1/\sigma^2_a$ is a function of the precision associated with the distribution of the observed distances under the projection scheme $a$. Consequently, the location parameter associated with the conditional posterior distribution of the location process $\bm{s}$ is a function of the weighted arithmetic mean of all the distances under consideration.

\subsection{Appendix A.2}
\label{A2}
To justify the geometric mean specification in iREFINEd, we  specify a log-Normal data model for $d_{jk,a}$, i.e.:
\newline
$\log(d_{jka}) \sim N(\log(\delta_{jk}),\sigma^{2}_{a})$
\newline
Then, for the $a$th projection scheme, the  likelihood function of $[\bm{s},\sigma^{2}_{a}]$ is given by
\newline
\begin{equation}
l(\bm{s},{\sigma}^{2}_{a}) \propto ( \sigma^{2}_{a})^{-\frac{m}{2}} \Pi_{j>k} \frac{1}{d_{jk,a}} e^{-\frac{1}{2}\sum_{j>k}(\frac{\log d_{jk,a} - \log \delta_{jk}}{\sigma_{a}})^{2}}   
\end{equation}

Assuming independent  $IG(\alpha,\beta)$ prior on $\bm{\sigma^{2}}$, we get the full conditional of $[\bm{s}, \bm{\sigma}^2]$ as
\begin{equation}
\pi(\bm{s},\bm{\sigma}^{2}|\bm{d}) \propto (\Pi^{A}_{a=1}\sigma^{2}_{a})^{-(\frac{m}{2}+\alpha+1)} e^{-\frac{1}{2}\sum_{j>k}\sum_{a}(\frac{d^{*}_{jk,a}-\delta^{*}_{jk}}{\sigma_{a}})^{2}}.e^{-\sum_{a}\frac{\beta}{\sigma^{2}_{a}}},
\end{equation}
where $d^{*}_{jk,a} = \log d_{jk,a} $ and $\delta^{*}_{jk} = \log \delta_{jk}$
\newline
Full conditional of $\bm{s}$ becomes
\begin{equation}
\pi(\bm{s}|D,\bm{\sigma}^{2}) \propto e^{-\frac{1}{2}\sum_{j>k}\left(\sum^{A}_{a=1}(\frac{d^{*}_{jk,a}-\delta^{*}_{jk}}{\sigma_{a}})^{2}\right)}
\end{equation}
Now consider
\newline
\begin{equation}
\label{Eq7}
\sum^{A}_{a=1}(\frac{d^{*}_{jk,a} - \delta^{*}_{jk}}{\sigma_{a}})^{2} = \sum_{a}\frac{(d^{*}_{jk,a})^{2}}{\sigma^{2}_{a}} - 2\delta^{*}_{jk}\sum\frac{d^{*}_{jk,a}}{\sigma^{2}_{a}} + \sum_{a}\frac{(\delta^{*2}_{jk,a})}{\sigma^{2}_{a}}
\end{equation}

Define $V=\sum\frac{1}{\sigma^{2}_{a}}$ and $\overline{d}^{*}_{jk0} = \sum_a\frac{d^{*}_{jk,a}}{\sigma^{2}_{a}}$ and complete the square with respect to $\delta^*_{jk}$. Then removing all the terms that are not functions of $\delta^*$, we get % \ref{Eq7} will be:

%\begin{equation}
%\begin{split}
%       \sum^{A}_{a=1}(\frac{d^{*}_{jk,a} - \delta^{*}_{jk}}{\sigma_{a}})^{2} = V(\delta^*_{jk}-\frac{\overline{d}^{*}_{jk0} }{V})^2+ \text{ter
%\end{split}
%\end{equation}

\begin{equation}
\pi(\bm{s}|\bm{d},\bm{\sigma}^{2}) \propto e^{-\frac{1}{2}\sigma_{j>k}V(\delta^{*}_{jk}-\frac{\overline{d}^{*}_{jk0}}{V})^{2}}
\end{equation}
Now: 
\begin{equation}
\begin{split}
\frac{\overline{d}^{*}_{jk0}}{V} = \frac{\sum \frac{1}{\sigma^{a}}\log d_{jk,a}}{\sum \frac{1}{\sigma^{2}_{a}}} \\
= \frac{\sum w_{a} \log d_{jk,a}}{\sum w_{a}} \\
= \log \Tilde{d}_{jk}
\end{split}
\end{equation}
Where $\Tilde{d}_{jk}$ is the weighted geometric mean of $(d_{jk,1},...,d_{jk,A})$ with the weight being a function of the precision associated with data model for projection schemes. So,
\begin{equation}
\pi(\bm{s}|\bm{d},\bm{\sigma}^{2}) \propto e^{-\frac{1}{2}\sum_{j>k}V(\log \delta_{jk} - \log \Tilde{d}_{jk})^{2}}    
\end{equation}


Clearly in log-scale, the distribution of $\delta_{jk}$ is centered around the weighted geometric mean of observed distances across different projection schemes.

\newpage
\section{Comparison with the state-of-the-art and baseline models}
In this section we briefly explain the state-of-the-art and baseline models, and discuss their similarities/dissimilarities in table , that we used for comparison with REFINED-CNN in this study.

\textbf{KBMTL}: Kernelized Bayesian Multitask Learning (KBMTL) is a novel Bayesian-learning-based technique that integrates kernel-based non-linear dimensionality reduction (manifold learning) and classification or regression to predict drug susceptibility against panel of drugs. Therefore, the state-of-the-art KBMTL was considered as a competitive model to REFINED CNNs for drug sensitivity prediction.

\textbf{Xie et al 2018}: Offered a deep learning-based model for predicting cell line response to a subset of drug pairs in the NCI-ALMANAC database. They combine molecular feature types of the cell lines (gene expression, microRNA, and proteome) with the SMILE chemical descriptors of the drugs to predict the ComboScore. Hence, Xie et al network was utilized for comparison, except that we use PaDEL chemical descriptors instead of SMILE to create REFINED image for each drug. Also, we do not combine omics data with the chemical drug descriptors to avoid substitution error.

\textbf{DeepSynergy}: was developed for identification and prediction of drug responses to the synergistic combination of drugs in cancer treatment. DeepSynergy is a deep learning-based model that is capable of deploying heterogeneous data—genomics and chemical information. Preuer et al used \textit{OpenBabel} to calculate the chemical features of the drugs with additional 3 stages post processing to include 1) 1309 $ECFP\_^{6}$ 2) 802 physiochemical, 3) 2276 toxicophoric features. They utilized the gene expression profile of the cell lines as another input of the DeepSynergy model. We used the DeepSynergy as a competitive state-of-the-art model to compare its prediction performance with REFINED CNNs on drug combination \textit{“ComboScore”} of the NCI-ALMANAC dataset.

\textbf{XGBoost}: Extreme Gradient Boosting—known as XGBoost—is a supervised learning algorithm based on boosting regularized tree models, that performs aka embedded ensemble learning in the training phase. Hence, we compared the XGBoost, as a baseline, with our REFINED-CNN and their ensemble version.

\textbf{RF}: Random decision forest (RF) is an ensemble supervised learning-based method that construct bootstrap aggregation of multiple decision trees on a training set, and offers the mean of the trees as the ultimate prediction. Because of the generalizable characteristics of the RF, we used it as baseline for comparison of our proposed models.

\textbf{SVR}: Support Vector Regression (SVR) is a supervised learning regression model that aims to fit appropriate hyperplanes in high dimensional space, given the defined acceptable error range (tolerant) and the kernel, on covariates for prediction. Based on the concept of REFINED--a mapping in high dimensional space into 2D space--we used SVR as an alternate baseline model for comparison.   

\textbf{EN}: Elastic Net (EN) is a regularized linear regression model that integrates L1 and L2 norm penalties of the lasso and ridge regression. We used EN as a linear model for comparison to elaborate on the complexity of the problem and the data.  

Table \ref{tab:ComModels} summarizes characteristics of each competing model.

\begin{table}[h]
	\centering
	\caption{State-of-the-art and baseline models used for comparison with the REFINED-CNN models in summary.}
	\label{tab:ComModels}
	\resizebox{\textwidth}{!}{%
		\begin{tabular}{|c|c|c|}
			\hline
			Mdoel                                                                          & Description                                                                                                  & Goal                                                                                             \\
			\hline
			\begin{tabular}[c]{@{}c@{}}REFINED-CNN \\ model stacking\end{tabular} & \begin{tabular}[c]{@{}c@{}}Deep Learning,   Manifold Learning, \\ Ensemble Learning\end{tabular}             & \begin{tabular}[c]{@{}c@{}}General (applied on drug \\ sensitivity prediction here)\end{tabular} \\
			\hline
			\begin{tabular}[c]{@{}c@{}}REFINED-CNN \\ image stacking\end{tabular} & \begin{tabular}[c]{@{}c@{}}Deep Learning,   Manifold Learning, \\ Ensemble Learning\end{tabular}             & \begin{tabular}[c]{@{}c@{}}General (applied on drug \\ sensitivity prediction here)\end{tabular} \\
			\hline
			iREFINED-CNN                                                                   & \begin{tabular}[c]{@{}c@{}}Deep 
			Learning,   Manifold Learning, \\ Ensemble Learning\end{tabular}             & \begin{tabular}[c]{@{}c@{}}General (applied on drug \\ sensitivity prediction here)\end{tabular} \\
			\hline
			sREFINED-CNN                                                                   & Deep Learning,   Manifold Learning                                                                           & \begin{tabular}[c]{@{}c@{}}General (applied on drug \\ sensitivity prediction here)\end{tabular} \\
			\hline
			Deep Synergy                                                                   & Deep Learning                                                                                                & \begin{tabular}[c]{@{}c@{}}General (applied on drug \\ sensitivity prediction here)\end{tabular} \\
			\hline
			Xie et al.                                                                     & Deep Learning                                                                                                & Drug sensitivity prediction                                                                      \\
			\hline
			KBMTL                                                                          & \begin{tabular}[c]{@{}c@{}}Statistical   Learning, Kernel-based, \\ Bayesian, Manifold Learning\end{tabular} & Drug sensitivity prediction                                                                      \\
			\hline
			XGBoost                                                                        & \begin{tabular}[c]{@{}c@{}}Statistical Learning,   Decision Tree, \\ Ensemble Learning\end{tabular}          & Drug sensitivity prediction                                                                      \\
			\hline
			RF                                                                             & \begin{tabular}[c]{@{}c@{}}Statistical   Learning, Decision Tree, \\ Ensemble Learning\end{tabular}          & General                                                                                          \\
			\hline
			SVR                                                                            & Statistical Learning,   Kernel based                                                                         & General                                                                                          \\
			\hline
			EN                                                                             & Statistical   Learning, Linear                                                                               & General                                  \\
			\hline                                                       
		\end{tabular}%
	}
\end{table}


\clearpage
\newpage
\section{CNN hyperparameters}
In this section we provide the hyperparameters that we used to train each REFINED-CNN model specifically. The table \ref{tab:Hyper_NCI6} and \ref{tab:Hyper-ALMANAC} specify the hyperparameters for the REFINED-CNN models trained on NCI60 and NCI-ALMANAC datasets, respectively.

\begin{table}[h]
	\centering
	\caption{Hyperparameters of the all REFINED CNN models optimized with the Bayesian optimization process for the NCI60 dataset. Model 1: sREFINED with MDS, Model 2: sREFINED with LLE, Model 3: sREFINED with LE, Model 4: sREFINED with Isomap, Model 5: REFINED-CNN model stacking, Model 6: REFINED-CNN image stacking, Model 7: i-REFINED-CNN-GM, Model 8: iREFINED-CNN-AM.}
	\label{tab:Hyper_NCI6}
	\resizebox{\textwidth}{!}{%
		\begin{tabular}{|c|cccccccc|}
			\hline
			Hyperparameter      & Model 1 & Model 2 & Model 3 & Model 4 & Model 5 & Model 6 & Model 7 & Model 8 \\ \hline
			Learning rate       & 0.0001  & 0.0001  & 0.0001  & 0.0001  & 0.0001  & 0.00071 & 0.00093 & 0.00099 \\
			Conv1 kernel size   & 7       & 7       & 7       & 7       & 7       & 5       & 5       & 5       \\
			Conv2 kernel size   & 7       & 7       & 7       & 7       & 7       & 5       & 5       & 5       \\
			Conv1 \#kernel      & 64      & 64      & 64      & 64      & 64      & 48      & 35      & 54      \\
			Conv2 \#kernel      & 128     & 128     & 128     & 128     & 128     & 128     & 117     & 49      \\
			Dense1 \#neurons    & 256     & 256     & 256     & 256     & 256     & 300     & 540     & 598     \\
			Dense2 \#neurons    & 64      & 64      & 64      & 64      & 64      & 40      & 20      & 43      \\
			Dropout probability & 0.7     & 0.7     & 0.7     & 0.7     & 0.7     & 0.7     & 0.7     & 0.7     \\ \hline
		\end{tabular}%
	}
\end{table}

% Please add the following required packages to your document preamble:
% \usepackage{graphicx}
\begin{table}[h]
	\centering
	\caption{Hyperparameters of the all REFINED CNN models optimized with the Bayesian optimization process for the NCI-ALMANAC dataset. Model 1: sREFINED with MDS, Model 2: sREFINED with LLE, Model 3: sREFINED with LE, Model 4: sREFINED with Isomap, Model 5: REFINED-CNN model stacking, Model 6: REFINED-CNN image stacking, Model 7: i-REFINED-CNN-GM, Model 8: iREFINED-CNN-AM.}
	\label{tab:Hyper-ALMANAC}
	\resizebox{\textwidth}{!}{%
		\begin{tabular}{|c|cccccccc|}
			\hline
			Hyperparameter      & Model 1 & Model 2 & Model 3 & Model 4 & Model 5 & Model 6 & Model 7 & Model 8 \\
			\hline
			Learning rate       & 0.0008 & 0.0008 & 0.0008  & 0.0008 & 0.0008 & 0.0008 & 0.00059 & 0.0008  \\
			Conv1 kernel size   & 5 & 5 & 5  & 5 & 5 & 5 & 5 & 5 \\
			Conv2 kernel size   & 5 & 5 & 5  & 5 & 5 & 5 & 5 & 5 \\
			Conv1 \#kernel      & 41 & 41 & 41 & 41 & 41 & 36 & 50  & 37 \\
			Conv2 \#kernel      & 87 & 87 & 87 & 87 & 87 & 218 & 74 & 128  \\
			Dense1 \#neurons    & 100 & 100 & 100 & 100 & 100 & 180 & 100 & 100 \\
			Dense2 \#neurons    & 100 & 100 & 100 & 100 & 100 & 60 & 80 & 100 \\
			Dropout probability & 0.7 & 0.7 & 0.7 & 0.7 & 0.7 & 0.7 & 0.7 & 0.7 \\
			\hline
		\end{tabular}%
	}
\end{table}
\clearpage
\newpage
\section{Feature map stacking}
\label{sec:featuremap}

In this section, we design the 4 different convolution layers in parallel, where each convolution layer is associated with one of the REFINED images initialized with one of the chosen manifold learning techniques (MDS, Isomap, LE, LLE). Hence the REFINED-CNN model takes 4 different images as the input, convolve them with 4 different set of kernels separately, then the extracted features (feature maps) through the convolution process are concatenated. In other words, we design a first convolution layer to have c\_1 filters of size k\_1 applied on REFINED MDS, c\_2 filters of size k\_2 applied on REFINED Isomap, c\_3 filters of size k\_3 applied on REFINED LE and c\_4 filters of size k\_4 applied on REFINED LLE. Then, we concatenate the output feature maps of these convolutions layers. The hyper parameters are tuned with the Bayesian optimization process.

We conducted the feature map stacking in two different approaches based on the choice of padding in the convolution block. If we choose \textit{valid} option for padding, then no padding is performed and the output size of the feature map varies based on the kernel size and stride, hence we cannot concatenate feature maps and apply another convolution layer as they have different sizes. However, if we choose the \textit{same} option, then all the feature maps have the same size regardless of the choice of kernel size or stride, therefore the feature map can be concatenated, and another convolution layer be applied on them. This investigation takes the receptive field of the kernels into considerations while we design our REFINED-CNN based predictive model. The table \ref{tab:FeateMapNCI60} and \ref{tab:FeateMapALM} show the results of REFINED-CNN with feature map stacking in average along with other REFINED-CNN based models introduced in this study for NCI60 and NCI-ALMANAC datasets, respectively. As the results indicate, for both datasets, the REFINED-CNN feature map stacking is under performing other single REFINED-CNNs and ensemble REFINED-CNNs, because it introduces more parameters to the model, which makes the REFINED-CNN feature map stacking prone to over-fitting. The REFINED-CNN feature mapping is less generalizable as compared to the models, according to our optimization process. We optimize each model by searching over prior distribution of hyperparameters using training data of only one cell line. Once we find the hyperparameters using the selected cell line--HCC\_2998 for both NCI60 and NCI-ALMANAC datasets--we train and test the REFINED-CNN models on the reported cell lines. As the results indicate, the hyperparameters optimized using the "HCC\_2998" cell line is nearly optimal for other cell lines in all the models except for the REFINED-CNN FM stackings.

In tables \cref{tab:FeateMapNCI60,tab:FeateMapALM} the "REFINED-CNN FM stacking 1" contains only one convolution layer for each REFINED image with \textit{valid} padding option, then their output features are concatenated as input of a network of dense layers. The "REFINED-CNN FM stacking 2" contains one convolution layer for each REFINED image with \textit{same} padding option in parallel with each other followed by another convolution layer with \textit{valid} padding option prior to the network of dense layers. The "REFINED-CNN FM stacking 1" contains 4 convolution layers in parallel for modeling the NCI60 dataset, while it contains 8 convolution layers to model the NCI-ALMANAC dataset. The "REFINED-CNN FM stacking 1" has 8 convolution layers as it models response of combination of 2 drugs, and per each drug there is a set of 4 images. The "REFINED-CNN FM stacking 2" contains 9 convolution layers in total where 8 of them, same as the "REFINED-CNN FM stacking 1", carry the 8 input images of the model and then their contcatenated feature maps is the input of the 9th convolution layer.

\begin{table}[h]
	\centering
	\caption{REFINED-CNN feature map (FM) stacking with 1 and 2 convolution layers compared with other REFINED-CNN based models for the NCI60 dataset.}
	\label{tab:FeateMapNCI60}
	\resizebox{\textwidth}{!}{%
		\begin{tabular}{|c|cccc|}
			\hline
			Models                     & NRMSE & NMAE  & PCC   & Bias  \\
			\hline
			REFINED-CNN with MDS       & 0.778 & 0.709 & 0.649 & 0.488 \\
			REFINED-CNN with Isomap    & 0.786 & 0.716 & 0.644 & 0.508 \\
			REFINED-CNN with LE        & 0.788 & 0.72  & 0.643 & 0.504 \\
			REFINED-CNN with LLE       & 0.795 & 0.759 & 0.625 & 0.511 \\
			REFINED-CNN image stacking & 0.775 & 0.679 & 0.655 & 0.509 \\
			REFINED-CNN model stacking  & 0.702 & 0.653 & 0.71  & 0.489 \\
			iREFINED-CNN-AM            & 0.715 & 0.63  & 0.706 & 0.461 \\
			iREFINED-CNN-GM            & 0.722 & 0.635 & 0.705 & 0.446 \\
			REFINED-CNN FM stacking 1  & 1.295 & 1.112 & 0.528 & 0.579 \\
			REFINED-CNN FM stacking 2  & 0.797 & 0.736 & 0.651 & 0.499 \\
			\hline
		\end{tabular}%
	}
\end{table}

\begin{table}[h]
	\centering
	\caption{REFINED-CNN feature map (FM) stacking with 1 and 2 convolution layers compared with other REFINED-CNN based models for the NCI-ALMANAC dataset.}
	\label{tab:FeateMapALM}
	\resizebox{\textwidth}{!}{%
		\begin{tabular}{|c|cccc|}
			\hline
			Models                     & NRMSE & NMAE  & PCC   & Bias  \\
			\hline
			REFINED-CNN with MDS       & 0.514 & 0.474 & 0.877 & 0.259 \\
			REFINED-CNN with Isomap    & 0.508 & 0.470 & 0.887 & 0.227 \\
			REFINED-CNN with LE        & 0.489 & 0.443 & 0.884 & 0.238 \\
			REFINED-CNN with LLE       & 0.522 & 0.486 & 0.876 & 0.292 \\
			REFINED-CNN image stacking & 0.561 & 0.524 & 0.845 & 0.370 \\
			REFINED-CNN  model stacking & 0.420 & 0.361 & 0.907 & 0.168 \\
			iREFINED-CNN-AM            & 0.480 & 0.431 & 0.893 & 0.275 \\
			iREFINED-CNN-GM            & 0.474 & 0.427 & 0.892 & 0.248 \\
			REFINED-CNN FM stacking 1  & 0.969 & 0.933 & 0.712 & 0.301 \\
			REFINED-CNN FM stacking 2  & 0.764 & 0.858 & 0.824 & 0.302 \\
			\hline
		\end{tabular}%
	}
\end{table}

We provide the complete results of the REFINED-CNN feature map stacking for all the cell lines of the NCI60 and NCI-ALMANAC datasets reported in this study through table \cref{tab:FMNCI60,tab:FMALMANAC}.
 
\begin{table}[h]
	\centering
	\caption{REFINED-CNN FM stacking performance for each cell line of the NCI60 dataset reported in this study.}
	\label{tab:FMNCI60}
	\resizebox{\textwidth}{!}{%
		\begin{tabular}{|c|cccc|cccc|}
			\hline
			\multirow{2}{*}{Cell lines} & \multicolumn{4}{c|}{REFINED-CNN FM stacking 1} & \multicolumn{4}{c|}{REFINED-CNN FM stacking 2} \\
			& NRMSE     & NMAE      & PCC       & Bias      & NRMSE     & NMAE      & PCC       & Bias      \\
			\hline
			HCC\_2998                   & 0.897     & 0.971     & 0.618     & 0.579     & 0.790     & 0.862     & 0.665     & 0.443     \\
			MDA\_MB\_435                & 0.815     & 0.889     & 0.588     & 0.618     & 1.334     & 1.199     & 0.618     & 0.512     \\
			SNB\_78                     & 2.780     & 1.714     & 0.09      & 0.841     & 1.311     & 1.294     & 0.532     & 0.610      \\
			NCI\_ADR\_RES               & 0.850     & 0.882     & 0.583     & 0.59      & 0.809     & 0.880     & 0.642     & 0.424     \\
			DU\_145                     & 0.814     & 0.892     & 0.597     & 0.584     & 0.789     & 0.881     & 0.651     & 0.476     \\
			786\_0                      & 0.789     & 0.879     & 0.63      & 0.556     & 0.746     & 0.845     & 0.689     & 0.410      \\
			A498                        & 0.876     & 0.953     & 0.598     & 0.570     & 0.778     & 0.858     & 0.651     & 0.474     \\
			A549\_ATCC                  & 0.812     & 0.864     & 0.642     & 0.550     & 0.736     & 0.831     & 0.692     & 0.430      \\
			ACHN                        & 0.769     & 0.866     & 0.647     & 0.519     & 0.726     & 0.837     & 0.699     & 0.429     \\
			BT\_549                     & 0.826     & 0.891     & 0.571     & 0.63      & 0.889     & 0.956     & 0.630     & 0.485     \\
			CAKI\_1                     & 0.831     & 0.902     & 0.568     & 0.636     & 0.783     & 0.873     & 0.656     & 0.443     \\
			DLD\_1                      & 3.704     & 2.193     & 0.289     & 0.626     & 0.995     & 1.078     & 0.669     & 0.472     \\
			DMS\_114                    & 1.965     & 1.473     & 0.370     & 0.367     & 0.966     & 1.000     & 0.655     & 0.493     \\
			DMS\_273                    & 2.827     & 1.880     & 0.371     & 0.518     & 0.777     & 0.867     & 0.689     & 0.431     \\
			CCRF\_CEM                   & 0.840     & 0.904     & 0.598     & 0.555     & 0.789     & 0.853     & 0.657     & 0.462     \\
			COLO\_205                   & 0.781     & 0.859     & 0.635     & 0.542     & 0.756     & 0.846     & 0.693     & 0.384     \\
			EKVX                        & 0.849     & 0.896     & 0.582     & 0.576     & 0.828     & 0.884     & 0.631     & 0.479     \\
			\hline
			Average                     & 1.296     & 1.112     & 0.528     & 0.580      & 0.871     & 0.932     & 0.654     & 0.462  \\
			\hline   
		\end{tabular}%
	}
\end{table}


\begin{table}[h]
	\centering
	\caption{REFINED-CNN FM stacking performance for each cell line of the NCI-ALMANAC dataset reported in this study.}
	\label{tab:FMALMANAC}
	\resizebox{\textwidth}{!}{%
		\begin{tabular}{|c|cccc|cccc|}
			\hline
			\multirow{2}{*}{Cell lines} & \multicolumn{4}{c|}{REFINED-CNN FM stacking 1} & \multicolumn{4}{c|}{REFINED-CNN FM stacking 2} \\
			& NRMSE     & NMAE      & PCC       & Bias      & NRMSE     & NMAE      & PCC       & Bias      \\
			\hline
			786-0                       & 0.743     & 0.794     & 0.73      & 0.343     & 0.616     & 0.743     & 0.818     & 0.378     \\
			A498                        & 0.795     & 0.915     & 0.784     & 0.301     & 0.606     & 0.738     & 0.802     & 0.302     \\
			A549/ATCC                   & 0.660     & 0.781     & 0.809     & 0.32      & 0.657     & 0.775     & 0.846     & 0.352     \\
			ACHN                        & 0.594     & 0.729     & 0.839     & 0.223     & 0.475     & 0.643     & 0.885     & 0.187     \\
			CCRF-CEM                    & 0.583     & 0.742     & 0.835     & 0.228     & 0.530     & 0.696     & 0.853     & 0.215     \\
			COLO 205                    & 1.796     & 1.192     & 0.409     & 0.24      & 0.738     & 0.867     & 0.839     & 0.228     \\
			DU-145                      & 0.713     & 0.773     & 0.779     & 0.344     & 1.130     & 1.097     & 0.828     & 0.316     \\
			EKVX                        & 0.686     & 0.785     & 0.775     & 0.349     & 0.588     & 0.728     & 0.816     & 0.339     \\
			HCC-2998                    & 0.613     & 0.756     & 0.808     & 0.267     & 0.602     & 0.750     & 0.817     & 0.285     \\
			HCT-15                      & 0.559     & 0.712     & 0.833     & 0.298     & 0.937     & 0.970     & 0.827     & 0.299     \\
			HCT-116                     & 1.553     & 1.296     & 0.721     & 0.315     & 0.595     & 0.732     & 0.807     & 0.340     \\
			HL-60(TB)                   & 0.680     & 0.81      & 0.808     & 0.271     & 0.582     & 0.734     & 0.818     & 0.294     \\
			HOP-62                      & 1.127     & 0.985     & 0.555     & 0.328     & 0.635     & 0.782     & 0.846     & 0.311     \\
			HOP-92                      & 0.663     & 0.773     & 0.766     & 0.29      & 0.536     & 0.700     & 0.847     & 0.246     \\
			HT29                        & 0.987     & 0.998     & 0.671     & 0.401     & 1.065     & 1.058     & 0.786     & 0.347     \\
			IGROV1                      & 2.041     & 1.487     & 0.574     & 0.337     & 0.972     & 1.012     & 0.802     & 0.329     \\
			K-562                       & 0.832     & 0.885     & 0.744     & 0.283     & 0.935     & 1.017     & 0.802     & 0.307     \\
			KM12                        & 1.510     & 1.24      & 0.549     & 0.443     & 0.873     & 0.948     & 0.774     & 0.413     \\
			LOX IMVI                    & 0.665     & 0.773     & 0.833     & 0.14      & 0.648     & 0.807     & 0.860     & 0.255     \\
			MALME-3M                    & 1.583     & 1.23      & 0.413     & 0.305     & 1.559     & 1.369     & 0.805     & 0.296     \\
			\hline
			Average                     & 0.969     & 0.933     & 0.712     & 0.301     & 0.764     & 0.858     & 0.824     & 0.302  \\
			\hline    
		\end{tabular}%
	}
\end{table}
\clearpage
\newpage
\section{Supplementary Results}

\begin{figure}[!htbp]
	\centering
	\includegraphics[width=\textwidth]{Figures/Cell_Dist4.png}
	\caption{Normalized log of GI50 for three cell lines selected randomly from NCI60 dataset. The existing large peaks indicates the number of drugs that is not sensitive to that cell line.}
	\label{NCI60_Distribution}
\end{figure}


\begin{figure}[!htbp]
	\centering
	\includegraphics[width=\textwidth]{Figures/DIstribution3_1.pdf}
	\caption{Normalized growth percentage of ComboScore distribution for three cell lines selected randomly from NCI-ALMANAC dataset.}
	\label{NCI_ALM_Distribution}
\end{figure}

% Please add the following required packages to your document preamble:
% \usepackage{graphicx}
\begin{table}[b]
	\centering
	\caption{KL distances between distribution of observed distance matrix and the distance matrix calculated after each projection}
	\label{tab:KL}
	\resizebox{0.5\textwidth}{!}{%
		\begin{tabular}{c|c|c}
			Mapping & KL distance (regular scale) & KL distance (log scale) \\
			\hline
			Isomap  & 0.1281                      & 0.1617                  \\
			MDS     & 0.0180                      & 0.0302                  \\
			LLE     & 0.6208                      & 0.3635                  \\
			LE      & 0.6336                      & 0.5855                 
		\end{tabular}%
	}
\end{table}

%\begin{table}[!htbp]
%	\caption{NCI60 dataset drug sensitivity prediction using eight REFINED CNN based regression models. The NRMSE, NMAE, PCC, and bias of each model is used for comparison}
%	\label{NCI60_res_table}
%	\resizebox{\textwidth}{!}{%
%		\begin{tabular}{|c|cccc|cccc|cccc|cccc|cccc|cccc|cccc|cccc|}
%			\hline
%			\multirow{2}{*}{Cell line} & \multicolumn{4}{c|}{Isomsp}    & \multicolumn{4|}{c}{LE}        & \multicolumn{4}{c|}{LLE}       & \multicolumn{4}{c|}{MDS}       & \multicolumn{4}{c|}{REFINED-CNNN image stacking} & \multicolumn{4}{c|}{REFINED-CNN model stacking} & \multicolumn{4}{c|}{iREFINED-CNN-AM} & \multicolumn{4}{c|}{ iREFINED-CNN-GM} \\
%			& NRMSE & NMAE  & PCC   & Bias  & NRMSE & NMAE  & PCC   & Bias  & NRMSE & NMAE  & PCC   & Bias  & NRMSE & NMAE  & PCC   & Bias  & NRMSE   & NMAE   & PCC    & Bias   & NRMSE   & NMAE   & PCC    & Bias   & NRMSE  & NMAE   & PCC   & Bias  & NRMSE  & NMAE   & PCC   & Bias  \\
%			\hline
%			HCC\_2998                  & 0.760 & 0.682 & 0.660 & 0.502 & 0.787 & 0.725 & 0.657 & 0.432 & 0.773 & 0.741 & 0.642 & 0.490 & 0.776 & 0.710 & 0.656 & 0.452 & 0.763   & 0.678  & 0.663  & 0.489  & 0.683   & 0.655  & 0.724  & 0.510  & 0.715  & 0.603  & 0.711 & 0.455 & 0.708  & 0.623  & 0.716 & 0.447 \\
%			MDA\_MB\_435               & 0.812 & 0.729 & 0.610 & 0.562 & 0.839 & 0.811 & 0.613 & 0.499 & 0.853 & 0.838 & 0.591 & 0.517 & 0.804 & 0.756 & 0.625 & 0.500 & 0.795   & 0.667  & 0.635  & 0.561  & 0.731   & 0.673  & 0.685  & 0.525  & 0.696  & 0.633  & 0.700 & 0.459 & 0.726  & 0.640  & 0.696 & 0.419 \\
%			SNB\_78                    & 0.814 & 0.746 & 0.621 & 0.489 & 0.795 & 0.731 & 0.624 & 0.519 & 0.853 & 0.798 & 0.533 & 0.666 & 0.776 & 0.692 & 0.651 & 0.474 & 0.759   & 0.714  & 0.656  & 0.522  & 0.735   & 0.662  & 0.631  & 0.467  & 0.760  & 0.630  & 0.668 & 0.447 & 0.746  & 0.645  & 0.675 & 0.488 \\
%			NCI\_ADR\_RES              & 0.842 & 0.771 & 0.619 & 0.433 & 0.835 & 0.749 & 0.603 & 0.627 & 0.884 & 0.889 & 0.569 & 0.516 & 0.808 & 0.735 & 0.611 & 0.533 & 0.838   & 0.692  & 0.588  & 0.614  & 0.743   & 0.681  & 0.662  & 0.505  & 0.731  & 0.651  & 0.693 & 0.490 & 0.749  & 0.666  & 0.679 & 0.516 \\
%			DU\_145                    & 0.784 & 0.708 & 0.647 & 0.464 & 0.795 & 0.718 & 0.626 & 0.522 & 0.786 & 0.747 & 0.601 & 0.516 & 0.780 & 0.688 & 0.647 & 0.506 & 0.793   & 0.674  & 0.628  & 0.566  & 0.688   & 0.657  & 0.677  & 0.471  & 0.725  & 0.633  & 0.695 & 0.505 & 0.710  & 0.644  & 0.708 & 0.450 \\
%			786\_0                     & 0.790 & 0.689 & 0.667 & 0.570 & 0.779 & 0.697 & 0.654 & 0.543 & 0.801 & 0.772 & 0.620 & 0.475 & 0.779 & 0.698 & 0.659 & 0.432 & 0.730   & 0.666  & 0.688  & 0.512  & 0.698   & 0.642  & 0.763  & 0.503  & 0.694  & 0.600  & 0.724 & 0.443 & 0.691  & 0.609  & 0.739 & 0.389 \\
%			A498                       & 0.790 & 0.741 & 0.647 & 0.466 & 0.751 & 0.685 & 0.671 & 0.473 & 0.776 & 0.707 & 0.658 & 0.442 & 0.783 & 0.714 & 0.649 & 0.460 & 0.765   & 0.668  & 0.668  & 0.437  & 0.708   & 0.657  & 0.694  & 0.520  & 0.714  & 0.659  & 0.705 & 0.462 & 0.718  & 0.625  & 0.704 & 0.415 \\
%			A549\_ATCC                 & 0.735 & 0.652 & 0.689 & 0.457 & 0.761 & 0.694 & 0.687 & 0.389 & 0.741 & 0.717 & 0.685 & 0.484 & 0.732 & 0.644 & 0.695 & 0.445 & 0.727   & 0.621  & 0.694  & 0.467  & 0.664   & 0.607  & 0.751  & 0.417  & 0.693  & 0.577  & 0.746 & 0.418 & 0.692  & 0.591  & 0.730 & 0.394 \\
%			ACHN                       & 0.794 & 0.718 & 0.627 & 0.524 & 0.767 & 0.711 & 0.652 & 0.501 & 0.752 & 0.679 & 0.664 & 0.508 & 0.725 & 0.677 & 0.695 & 0.452 & 0.733   & 0.654  & 0.693  & 0.529  & 0.670   & 0.645  & 0.762  & 0.446  & 0.659  & 0.593  & 0.749 & 0.383 & 0.693  & 0.614  & 0.732 & 0.379 \\
%			BT\_549                    & 0.819 & 0.739 & 0.597 & 0.586 & 0.789 & 0.721 & 0.642 & 0.469 & 0.828 & 0.813 & 0.602 & 0.540 & 0.844 & 0.746 & 0.589 & 0.545 & 0.844   & 0.703  & 0.615  & 0.475  & 0.723   & 0.691  & 0.692  & 0.520  & 0.745  & 0.707  & 0.667 & 0.489 & 0.761  & 0.669  & 0.680 & 0.418 \\
%			CAKI\_1                    & 0.796 & 0.759 & 0.635 & 0.492 & 0.786 & 0.707 & 0.633 & 0.571 & 0.885 & 0.896 & 0.599 & 0.539 & 0.767 & 0.703 & 0.659 & 0.469 & 0.780   & 0.654  & 0.639  & 0.511  & 0.707   & 0.650  & 0.716  & 0.504  & 0.703  & 0.636  & 0.714 & 0.453 & 0.720  & 0.645  & 0.703 & 0.446 \\
%			DLD\_1                     & 0.795 & 0.722 & 0.645 & 0.567 & 0.759 & 0.693 & 0.660 & 0.494 & 0.719 & 0.651 & 0.666 & 0.557 & 0.739 & 0.669 & 0.679 & 0.483 & 0.788   & 0.669  & 0.656  & 0.581  & 0.682   & 0.631  & 0.739  & 0.475  & 0.730  & 0.623  & 0.703 & 0.496 & 0.700  & 0.611  & 0.727 & 0.448 \\
%			DMS\_114                   & 0.739 & 0.677 & 0.684 & 0.492 & 0.792 & 0.734 & 0.658 & 0.514 & 0.773 & 0.794 & 0.628 & 0.549 & 0.761 & 0.685 & 0.665 & 0.506 & 0.771   & 0.764  & 0.667  & 0.430  & 0.684   & 0.646  & 0.730  & 0.465  & 0.740  & 0.653  & 0.695 & 0.467 & 0.750  & 0.680  & 0.683 & 0.558 \\
%			DMS\_273                   & 0.745 & 0.726 & 0.678 & 0.483 & 0.789 & 0.757 & 0.651 & 0.456 & 0.727 & 0.657 & 0.700 & 0.433 & 0.764 & 0.750 & 0.654 & 0.543 & 0.797   & 0.740  & 0.661  & 0.547  & 0.705   & 0.619  & 0.707  & 0.493  & 0.717  & 0.593  & 0.713 & 0.458 & 0.751  & 0.628  & 0.692 & 0.526 \\
%			CCRF\_CEM                  & 0.780 & 0.703 & 0.639 & 0.552 & 0.803 & 0.704 & 0.631 & 0.576 & 0.753 & 0.720 & 0.622 & 0.513 & 0.818 & 0.721 & 0.618 & 0.584 & 0.772   & 0.665  & 0.652  & 0.492  & 0.725   & 0.669  & 0.697  & 0.521  & 0.727  & 0.667  & 0.686 & 0.491 & 0.734  & 0.644  & 0.683 & 0.470 \\
%			COLO\_205                  & 0.755 & 0.670 & 0.682 & 0.414 & 0.759 & 0.678 & 0.663 & 0.489 & 0.764 & 0.698 & 0.654 & 0.425 & 0.774 & 0.714 & 0.672 & 0.413 & 0.745   & 0.630  & 0.680  & 0.446  & 0.671   & 0.630  & 0.733  & 0.466  & 0.675  & 0.599  & 0.742 & 0.449 & 0.676  & 0.579  & 0.756 & 0.367 \\
%			EKVX                       & 0.827 & 0.739 & 0.602 & 0.595 & 0.812 & 0.730 & 0.617 & 0.497 & 0.841 & 0.784 & 0.588 & 0.522 & 0.803 & 0.746 & 0.621 & 0.507 & 0.777   & 0.691  & 0.649  & 0.475  & 0.717   & 0.679  & 0.713  & 0.507  & 0.738  & 0.647  & 0.682 & 0.475 & 0.751  & 0.680  & 0.682 & 0.458 \\
%			Average                    & 0.787 & 0.716 & 0.644 & 0.509 & 0.788 & 0.720 & 0.644 & 0.504 & 0.795 & 0.759 & 0.625 & 0.511 & 0.778 & 0.709 & 0.650 & 0.488 & 0.775   & 0.679  & 0.655  & 0.509  & 0.702   & 0.653  & 0.710  & 0.489  & 0.715  & 0.630  & 0.706 & 0.461 & 0.722  & 0.635  & 0.705 & 0.446 \\
%			\hline
%		\end{tabular}%
%	}
%\end{table}

% Please add the following required packages to your document preamble:
% \usepackage{multirow}
% \usepackage{graphicx}
\begin{table}[]
	\centering
	\caption{NCI60 dataset drug sensitivity prediction using eight single REFINED CNN based regression models. The NRMSE, NMAE, PCC, and bias of each model is used for comparison}
	\label{tab:NCI60_res_a}
	\resizebox{\textwidth}{!}{%
		\begin{tabular}{|c|cccc|cccc|cccc|cccc|}
			\hline
			\multirow{2}{*}{Cell lines} & \multicolumn{4}{c|}{sREFINED with Isomap} & \multicolumn{4}{c|}{sREFINED with LE} & \multicolumn{4}{c|}{sREFINED with LLE} & \multicolumn{4}{c|}{sREFINED with MDS} \\
			& NRMSE    & NMAE     & PCC      & Bias    & NRMSE   & NMAE    & PCC     & Bias   & NRMSE   & NMAE    & PCC     & Bias    & NRMSE   & NMAE    & PCC     & Bias    \\
			\hline
			HCC\_2998                   & 0.760    & 0.682    & 0.660    & 0.502   & 0.787   & 0.725   & 0.657   & 0.432  & 0.773   & 0.741   & 0.642   & 0.490   & 0.776   & 0.710   & 0.656   & 0.452   \\
			MDA\_MB\_435                & 0.812    & 0.729    & 0.610    & 0.562   & 0.839   & 0.811   & 0.613   & 0.499  & 0.853   & 0.838   & 0.591   & 0.517   & 0.804   & 0.756   & 0.625   & 0.500   \\
			SNB\_78                     & 0.814    & 0.746    & 0.621    & 0.489   & 0.795   & 0.731   & 0.624   & 0.519  & 0.853   & 0.798   & 0.533   & 0.666   & 0.776   & 0.692   & 0.651   & 0.474   \\
			NCI\_ADR\_RES               & 0.842    & 0.771    & 0.619    & 0.433   & 0.835   & 0.749   & 0.603   & 0.627  & 0.884   & 0.889   & 0.569   & 0.516   & 0.808   & 0.735   & 0.611   & 0.533   \\
			DU\_145                     & 0.784    & 0.708    & 0.647    & 0.464   & 0.795   & 0.718   & 0.626   & 0.522  & 0.786   & 0.747   & 0.601   & 0.516   & 0.780   & 0.688   & 0.647   & 0.506   \\
			786\_0                      & 0.790    & 0.689    & 0.667    & 0.570   & 0.779   & 0.697   & 0.654   & 0.543  & 0.801   & 0.772   & 0.620   & 0.475   & 0.779   & 0.698   & 0.659   & 0.432   \\
			A498                        & 0.790    & 0.741    & 0.647    & 0.466   & 0.751   & 0.685   & 0.671   & 0.473  & 0.776   & 0.707   & 0.658   & 0.442   & 0.783   & 0.714   & 0.649   & 0.460   \\
			A549\_ATCC                  & 0.735    & 0.652    & 0.689    & 0.457   & 0.761   & 0.694   & 0.687   & 0.389  & 0.741   & 0.717   & 0.685   & 0.484   & 0.732   & 0.644   & 0.695   & 0.445   \\
			ACHN                        & 0.794    & 0.718    & 0.627    & 0.524   & 0.767   & 0.711   & 0.652   & 0.501  & 0.752   & 0.679   & 0.664   & 0.508   & 0.725   & 0.677   & 0.695   & 0.452   \\
			BT\_549                     & 0.819    & 0.739    & 0.597    & 0.586   & 0.789   & 0.721   & 0.642   & 0.469  & 0.828   & 0.813   & 0.602   & 0.540   & 0.844   & 0.746   & 0.589   & 0.545   \\
			CAKI\_1                     & 0.796    & 0.759    & 0.635    & 0.492   & 0.786   & 0.707   & 0.633   & 0.571  & 0.885   & 0.896   & 0.599   & 0.539   & 0.767   & 0.703   & 0.659   & 0.469   \\
			DLD\_1                      & 0.795    & 0.722    & 0.645    & 0.567   & 0.759   & 0.693   & 0.660   & 0.494  & 0.719   & 0.651   & 0.666   & 0.557   & 0.739   & 0.669   & 0.679   & 0.483   \\
			DMS\_114                    & 0.739    & 0.677    & 0.684    & 0.492   & 0.792   & 0.734   & 0.658   & 0.514  & 0.773   & 0.794   & 0.628   & 0.549   & 0.761   & 0.685   & 0.665   & 0.506   \\
			DMS\_273                    & 0.745    & 0.726    & 0.678    & 0.483   & 0.789   & 0.757   & 0.651   & 0.456  & 0.727   & 0.657   & 0.700   & 0.433   & 0.764   & 0.750   & 0.654   & 0.543   \\
			CCRF\_CEM                   & 0.780    & 0.703    & 0.639    & 0.552   & 0.803   & 0.704   & 0.631   & 0.576  & 0.753   & 0.720   & 0.622   & 0.513   & 0.818   & 0.721   & 0.618   & 0.584   \\
			COLO\_205                   & 0.755    & 0.670    & 0.682    & 0.414   & 0.759   & 0.678   & 0.663   & 0.489  & 0.764   & 0.698   & 0.654   & 0.425   & 0.774   & 0.714   & 0.672   & 0.413   \\
			EKVX                        & 0.827    & 0.739    & 0.602    & 0.595   & 0.812   & 0.730   & 0.617   & 0.497  & 0.841   & 0.784   & 0.588   & 0.522   & 0.803   & 0.746   & 0.621   & 0.507   \\
			\hline
			Average                     & 0.787    & 0.716    & 0.644    & 0.509   & 0.788   & 0.720   & 0.644   & 0.504  & 0.795   & 0.759   & 0.625   & 0.511   & 0.778   & 0.709   & 0.650   & 0.488   \\
			\hline 
		\end{tabular}%
	}
\end{table}


% Please add the following required packages to your document preamble:
% \usepackage{multirow}
% \usepackage{graphicx}
\begin{table}[]
	\centering
	\caption{NCI60 dataset drug sensitivity prediction using proposed ensemble learning REFINED CNN based regression models. The NRMSE, NMAE, PCC, and bias of each model is used for comparison}
	\label{tab:NCI60_res_b}
	\resizebox{\textwidth}{!}{%
		\begin{tabular}{|c|cccc|cccc|cccc|cccc|}
			\hline
			\multirow{2}{*}{Cell lines} & \multicolumn{4}{c|}{REFINED-CNN image stacking} & \multicolumn{4}{c|}{REFI NED-CNN model stacking} & \multicolumn{4}{c|}{iREFINED-CNN-AM} & \multicolumn{4}{c|}{iREFINED-CNN-GM} \\
			& NRMSE      & NMAE      & PCC       & Bias      & NRMSE      & NMAE       & PCC       & Bias      & NRMSE   & NMAE    & PCC    & Bias   & NRMSE   & NMAE    & PCC    & Bias   \\
			\hline
			HCC\_2998                   & 0.763      & 0.678     & 0.663     & 0.489     & 0.683      & 0.655      & 0.724     & 0.510     & 0.715   & 0.603   & 0.711  & 0.455  & 0.708   & 0.623   & 0.716  & 0.447  \\
			MDA\_MB\_435                & 0.795      & 0.667     & 0.635     & 0.561     & 0.731      & 0.673      & 0.685     & 0.525     & 0.696   & 0.633   & 0.700  & 0.459  & 0.726   & 0.640   & 0.696  & 0.419  \\
			SNB\_78                     & 0.759      & 0.714     & 0.656     & 0.522     & 0.735      & 0.662      & 0.631     & 0.467     & 0.760   & 0.630   & 0.668  & 0.447  & 0.746   & 0.645   & 0.675  & 0.488  \\
			NCI\_ADR\_RES               & 0.838      & 0.692     & 0.588     & 0.614     & 0.743      & 0.681      & 0.662     & 0.505     & 0.731   & 0.651   & 0.693  & 0.490  & 0.749   & 0.666   & 0.679  & 0.516  \\
			DU\_145                     & 0.793      & 0.674     & 0.628     & 0.566     & 0.688      & 0.657      & 0.677     & 0.471     & 0.725   & 0.633   & 0.695  & 0.505  & 0.710   & 0.644   & 0.708  & 0.450  \\
			786\_0                      & 0.730      & 0.666     & 0.688     & 0.512     & 0.698      & 0.642      & 0.763     & 0.503     & 0.694   & 0.600   & 0.724  & 0.443  & 0.691   & 0.609   & 0.739  & 0.389  \\
			A498                        & 0.765      & 0.668     & 0.668     & 0.437     & 0.708      & 0.657      & 0.694     & 0.520     & 0.714   & 0.659   & 0.705  & 0.462  & 0.718   & 0.625   & 0.704  & 0.415  \\
			A549\_ATCC                  & 0.727      & 0.621     & 0.694     & 0.467     & 0.664      & 0.607      & 0.751     & 0.417     & 0.693   & 0.577   & 0.746  & 0.418  & 0.692   & 0.591   & 0.730  & 0.394  \\
			ACHN                        & 0.733      & 0.654     & 0.693     & 0.529     & 0.670      & 0.645      & 0.762     & 0.446     & 0.659   & 0.593   & 0.749  & 0.383  & 0.693   & 0.614   & 0.732  & 0.379  \\
			BT\_549                     & 0.844      & 0.703     & 0.615     & 0.475     & 0.723      & 0.691      & 0.692     & 0.520     & 0.745   & 0.707   & 0.667  & 0.489  & 0.761   & 0.669   & 0.680  & 0.418  \\
			CAKI\_1                     & 0.780      & 0.654     & 0.639     & 0.511     & 0.707      & 0.650      & 0.716     & 0.504     & 0.703   & 0.636   & 0.714  & 0.453  & 0.720   & 0.645   & 0.703  & 0.446  \\
			DLD\_1                      & 0.788      & 0.669     & 0.656     & 0.581     & 0.682      & 0.631      & 0.739     & 0.475     & 0.730   & 0.623   & 0.703  & 0.496  & 0.700   & 0.611   & 0.727  & 0.448  \\
			DMS\_114                    & 0.771      & 0.764     & 0.667     & 0.430     & 0.684      & 0.646      & 0.730     & 0.465     & 0.740   & 0.653   & 0.695  & 0.467  & 0.750   & 0.680   & 0.683  & 0.558  \\
			DMS\_273                    & 0.797      & 0.740     & 0.661     & 0.547     & 0.705      & 0.619      & 0.707     & 0.493     & 0.717   & 0.593   & 0.713  & 0.458  & 0.751   & 0.628   & 0.692  & 0.526  \\
			CCRF\_CEM                   & 0.772      & 0.665     & 0.652     & 0.492     & 0.725      & 0.669      & 0.697     & 0.521     & 0.727   & 0.667   & 0.686  & 0.491  & 0.734   & 0.644   & 0.683  & 0.470  \\
			COLO\_205                   & 0.745      & 0.630     & 0.680     & 0.446     & 0.671      & 0.630      & 0.733     & 0.466     & 0.675   & 0.599   & 0.742  & 0.449  & 0.676   & 0.579   & 0.756  & 0.367  \\
			EKVX                        & 0.777      & 0.691     & 0.649     & 0.475     & 0.717      & 0.679      & 0.713     & 0.507     & 0.738   & 0.647   & 0.682  & 0.475  & 0.751   & 0.680   & 0.682  & 0.458  \\
			\hline
			Average                     & 0.775      & 0.679     & 0.655     & 0.509     & 0.702      & 0.653      & 0.710     & 0.489     & 0.715   & 0.630   & 0.706  & 0.461  & 0.722   & 0.635   & 0.705  & 0.446  \\
			\hline
		\end{tabular}%
	}
\end{table}

\begin{table}[]
	\centering
	\caption{NCI60 dataset drug sensitivity prediction using state-of-the-art models. The NRMSE, NMAE, PCC, and bias of each model is used for comparison.}
	\label{NCISOTA_Det}
	\resizebox{\textwidth}{!}{%
		\begin{tabular}{|c|cccc|cccc|cccc|cccc|cccc|}
			\hline
			\multirow{2}{*}{Cell lines} & \multicolumn{4}{c|}{RF}        & \multicolumn{4}{c|}{SVR}       & \multicolumn{4}{c|}{EN}        & \multicolumn{4}{c|}{XGBoost}   & \multicolumn{4}{c|}{KBMTL}     \\
			& NRMSE & NMAE  & PCC   & Bias  & NRMSE & NMAE  & PCC   & Bias  & NRMSE & NMAE  & PCC   & Bias  & NRMSE & NMAE  & PCC   & Bias  & NRMSE & NMAE  & PCC   & Bias  \\
			\hline
			CCRF\_CEM                   & 0.893 & 0.857 & 0.465 & 0.839 & 0.874 & 0.810 & 0.521 & 0.750 & 0.978 & 0.943 & 0.259 & 0.973 & 0.856 & 0.818 & 0.492 & 0.804 & 0.861 & 0.772 & 0.543 & 0.729 \\
			COLO\_205                   & 0.892 & 0.856 & 0.467 & 0.837 & 0.867 & 0.804 & 0.535 & 0.746 & 0.974 & 0.939 & 0.288 & 0.968 & 0.855 & 0.817 & 0.495 & 0.802 & 0.854 & 0.765 & 0.556 & 0.724 \\
			DU\_145                     & 0.903 & 0.864 & 0.434 & 0.838 & 0.882 & 0.816 & 0.507 & 0.773 & 0.976 & 0.941 & 0.268 & 0.970 & 0.866 & 0.826 & 0.462 & 0.803 & 0.869 & 0.779 & 0.529 & 0.752 \\
			EKVX                        & 0.904 & 0.865 & 0.433 & 0.842 & 0.881 & 0.815 & 0.503 & 0.769 & 0.978 & 0.943 & 0.252 & 0.972 & 0.867 & 0.827 & 0.461 & 0.807 & 0.867 & 0.778 & 0.524 & 0.748 \\
			HCC\_2998                   & 0.880 & 0.846 & 0.488 & 0.815 & 0.858 & 0.796 & 0.542 & 0.740 & 0.968 & 0.934 & 0.312 & 0.961 & 0.842 & 0.806 & 0.515 & 0.780 & 0.844 & 0.757 & 0.563 & 0.719 \\
			MDA\_MB\_435                & 0.912 & 0.872 & 0.412 & 0.849 & 0.897 & 0.828 & 0.477 & 0.781 & 0.982 & 0.946 & 0.234 & 0.977 & 0.875 & 0.834 & 0.439 & 0.814 & 0.884 & 0.792 & 0.498 & 0.759 \\
			SNB\_78                     & 0.842 & 0.816 & 0.558 & 0.769 & 0.847 & 0.788 & 0.555 & 0.745 & 0.964 & 0.931 & 0.352 & 0.958 & 0.805 & 0.775 & 0.585 & 0.734 & 0.833 & 0.747 & 0.577 & 0.723 \\
			NCI\_ADR\_RES               & 0.908 & 0.868 & 0.434 & 0.860 & 0.903 & 0.833 & 0.476 & 0.799 & 0.984 & 0.948 & 0.275 & 0.981 & 0.871 & 0.830 & 0.462 & 0.825 & 0.889 & 0.797 & 0.497 & 0.777 \\
			786\_0                      & 0.887 & 0.851 & 0.481 & 0.832 & 0.878 & 0.813 & 0.521 & 0.767 & 0.974 & 0.939 & 0.289 & 0.968 & 0.849 & 0.812 & 0.509 & 0.796 & 0.865 & 0.775 & 0.542 & 0.746 \\
			A498                        & 0.890 & 0.854 & 0.465 & 0.827 & 0.859 & 0.798 & 0.551 & 0.750 & 0.972 & 0.938 & 0.312 & 0.967 & 0.853 & 0.815 & 0.493 & 0.791 & 0.846 & 0.758 & 0.572 & 0.729 \\
			A549\_ATCC                  & 0.870 & 0.838 & 0.511 & 0.806 & 0.857 & 0.796 & 0.555 & 0.743 & 0.969 & 0.935 & 0.308 & 0.962 & 0.832 & 0.798 & 0.539 & 0.771 & 0.843 & 0.756 & 0.577 & 0.722 \\
			ACHN                        & 0.880 & 0.846 & 0.494 & 0.822 & 0.868 & 0.805 & 0.529 & 0.759 & 0.975 & 0.940 & 0.284 & 0.970 & 0.842 & 0.806 & 0.521 & 0.787 & 0.855 & 0.766 & 0.550 & 0.737 \\
			BT\_549                     & 0.888 & 0.852 & 0.478 & 0.832 & 0.870 & 0.807 & 0.514 & 0.755 & 0.977 & 0.942 & 0.279 & 0.972 & 0.850 & 0.813 & 0.506 & 0.797 & 0.857 & 0.768 & 0.536 & 0.734 \\
			CAKI\_1                     & 0.901 & 0.863 & 0.444 & 0.845 & 0.885 & 0.818 & 0.507 & 0.773 & 0.982 & 0.946 & 0.241 & 0.977 & 0.864 & 0.825 & 0.471 & 0.810 & 0.872 & 0.781 & 0.529 & 0.751 \\
			DLD\_1                      & 0.847 & 0.820 & 0.557 & 0.783 & 0.867 & 0.804 & 0.529 & 0.763 & 0.975 & 0.941 & 0.270 & 0.968 & 0.810 & 0.779 & 0.585 & 0.747 & 0.854 & 0.765 & 0.551 & 0.741 \\
			DMS\_114                    & 0.832 & 0.808 & 0.568 & 0.746 & 0.834 & 0.778 & 0.571 & 0.689 & 0.985 & 0.950 & 0.332 & 0.958 & 0.795 & 0.766 & 0.595 & 0.711 & 0.821 & 0.736 & 0.592 & 0.668 \\
			DMS\_273                    & 0.829 & 0.805 & 0.568 & 0.735 & 0.860 & 0.798 & 0.538 & 0.728 & 0.984 & 0.949 & 0.318 & 0.955 & 0.792 & 0.763 & 0.596 & 0.700 & 0.846 & 0.759 & 0.560 & 0.707 \\
			\hline
			Average                     & 0.880 & 0.846 & 0.486 & 0.816 & 0.870 & 0.806 & 0.525 & 0.755 & 0.976 & 0.942 & 0.287 & 0.968 & 0.842 & 0.806 & 0.513 & 0.781 & 0.856 & 0.768 & 0.547 & 0.733 \\
			\hline
		\end{tabular}%
	}
\end{table}


\begin{figure}[!htbp]
	\centering
	\includegraphics[width=5in]{Figures/NRMSE_Conf.pdf}
	\caption{NRMSE with 95 \% confidence interval of each model trained on 17 cell lines of NCI60 dataset, reported for each line per model separately.}
	\label{NCI_NRMSE_Conf}
\end{figure}

\begin{figure}[!htbp]
	\centering
	\includegraphics[width=5in]{Figures/NMAE_Conf.pdf}
	\caption{NMAE with 95 \% confidence interval of each model trained on 17 cell lines of NCI60 dataset, reported for each line per model separately.}
	\label{NCI_NMAE_Conf}
\end{figure}


\begin{figure}[!htbp]
	\centering
	\includegraphics[width=5in]{Figures/PCC_Conf.pdf}
	\caption{PCC with 95 \% confidence interval of each model trained on 17 cell lines of NCI60 dataset, reported for each line per model separately.}
	\label{NCI_PCC_Conf}
\end{figure}


\begin{figure}[!htbp]
	\centering
	\includegraphics[width=5in]{Figures/Bias_Conf.pdf}
	\caption{Bias with 95 \% confidence interval of each model trained on 17 cell lines of NCI60 dataset, reported for each line per model separately.}
	\label{NCI_Bias_Conf}
\end{figure}


%% Please add the following required packages to your document preamble:
%% \usepackage{multirow}
%\begin{table}[]
%	\caption{NCI-ALMANAC dataset drug sensitivity prediction using eight REFINED CNN based regression models. The NRMSE, NMAE, PCC, and bias of each model is used for comparison}
%	\label{NCIalm_res_table}
%	\resizebox{\textwidth}{!}{%
%		\begin{tabular}{|c|cccc|cccc|cccc|cccc|cccc|cccc|cccc|cccc|}
%			\hline
%			\multirow{2}{*}{Cell lines} & \multicolumn{4}{c|}{LE}        & \multicolumn{4}{c|}{LLE}       & \multicolumn{4}{c|}{MDS}       & \multicolumn{4}{c|}{Isomap}    & \multicolumn{4}{c|}{REFINED-CNN model stacking} & \multicolumn{4}{c|}{iREFINED-CNN-GM} & \multicolumn{4}{c|}{iREFINED-CNN-AM} & \multicolumn{4}{c|}{REFINED-CNN image stacking} \\
%			& NRMSE & NMAE  & PCC   & Bias  & NRMSE & NMAE  & PCC   & Bias  & NRMSE & NMAE  & PCC   & Bias  & NRMSE & NMAE  & PCC   & Bias  & NRMSE   & NMAE   & PCC    & Bias   & NRMSE  & NMAE   & PCC   & Bias  & NRMSE  & NMAE   & PCC   & Bias  & NRMSE   & NMAE   & PCC    & Bias   \\
%			\hline
%			786-0                       & 0.700 & 0.657 & 0.817 & 0.356 & 0.864 & 0.859 & 0.816 & 0.416 & 0.749 & 0.736 & 0.724 & 0.662 & 0.794 & 0.818 & 0.777 & 0.440 & 0.566   & 0.501  & 0.835  & 0.341  & 0.446  & 0.483  & 0.873 & 0.253 & 0.691  & 0.422  & 0.797 & 0.562 & 0.741   & 0.735  & 0.775  & 0.671  \\
%			A498                        & 0.539 & 0.479 & 0.851 & 0.187 & 0.500 & 0.451 & 0.881 & 0.300 & 0.488 & 0.427 & 0.881 & 0.224 & 0.585 & 0.564 & 0.872 & 0.250 & 0.451   & 0.386  & 0.899  & 0.151  & 0.404  & 0.484  & 0.894 & 0.257 & 0.476  & 0.586  & 0.893 & 0.200 & 0.601   & 0.552  & 0.807  & 0.360  \\
%			A549/ATCC                   & 0.408 & 0.360 & 0.921 & 0.262 & 0.442 & 0.394 & 0.933 & 0.316 & 0.420 & 0.377 & 0.915 & 0.230 & 0.391 & 0.341 & 0.924 & 0.217 & 0.356   & 0.292  & 0.940  & 0.156  & 0.445  & 0.360  & 0.939 & 0.219 & 0.382  & 0.330  & 0.927 & 0.216 & 0.394   & 0.328  & 0.949  & 0.245  \\
%			ACHN                        & 0.434 & 0.380 & 0.908 & 0.246 & 0.397 & 0.347 & 0.930 & 0.225 & 0.416 & 0.367 & 0.920 & 0.282 & 0.380 & 0.331 & 0.927 & 0.191 & 0.362   & 0.301  & 0.935  & 0.123  & 0.398  & 0.331  & 0.917 & 0.177 & 0.398  & 0.289  & 0.935 & 0.237 & 0.378   & 0.341  & 0.925  & 0.187  \\
%			CCRF-CEM                    & 0.436 & 0.388 & 0.911 & 0.160 & 0.406 & 0.347 & 0.925 & 0.135 & 0.405 & 0.351 & 0.918 & 0.148 & 0.438 & 0.385 & 0.905 & 0.274 & 0.374   & 0.301  & 0.944  & 0.088  & 0.429  & 0.349  & 0.929 & 0.136 & 0.384  & 0.340  & 0.938 & 0.202 & 0.383   & 0.345  & 0.920  & 0.191  \\
%			COLO205                     & 0.434 & 0.389 & 0.913 & 0.143 & 0.515 & 0.499 & 0.909 & 0.078 & 0.432 & 0.371 & 0.908 & 0.256 & 0.411 & 0.356 & 0.915 & 0.176 & 0.369   & 0.315  & 0.933  & 0.164  & 0.537  & 0.336  & 0.922 & 0.226 & 0.411  & 0.372  & 0.929 & 0.216 & 0.469   & 0.444  & 0.913  & 0.347  \\
%			DU-145                      & 0.420 & 0.369 & 0.913 & 0.235 & 0.436 & 0.408 & 0.917 & 0.293 & 0.406 & 0.354 & 0.914 & 0.166 & 0.495 & 0.435 & 0.905 & 0.207 & 0.390   & 0.327  & 0.927  & 0.170  & 0.514  & 0.393  & 0.888 & 0.270 & 0.412  & 0.370  & 0.928 & 0.244 & 0.446   & 0.387  & 0.911  & 0.164  \\
%			EKVX                        & 0.488 & 0.443 & 0.876 & 0.297 & 0.494 & 0.452 & 0.874 & 0.251 & 0.489 & 0.444 & 0.874 & 0.276 & 0.481 & 0.432 & 0.877 & 0.216 & 0.450   & 0.401  & 0.893  & 0.171  & 0.520  & 0.420  & 0.869 & 0.303 & 0.580  & 0.423  & 0.886 & 0.264 & 0.502   & 0.444  & 0.880  & 0.338  \\
%			HCC-2998                    & 0.475 & 0.438 & 0.883 & 0.194 & 0.692 & 0.704 & 0.854 & 0.469 & 0.504 & 0.468 & 0.874 & 0.244 & 0.467 & 0.425 & 0.885 & 0.188 & 0.461   & 0.396  & 0.895  & 0.149  & 0.399  & 0.439  & 0.867 & 0.369 & 0.472  & 0.570  & 0.882 & 0.194 & 0.705   & 0.660  & 0.856  & 0.364  \\
%			HCT-15                      & 0.491 & 0.447 & 0.896 & 0.232 & 0.464 & 0.418 & 0.922 & 0.173 & 0.459 & 0.392 & 0.890 & 0.207 & 0.408 & 0.347 & 0.914 & 0.149 & 0.457   & 0.321  & 0.889  & 0.190  & 0.535  & 0.502  & 0.922 & 0.207 & 0.424  & 0.360  & 0.931 & 0.183 & 1.121   & 1.149  & 0.887  & 0.376  \\
%			HCT-116                     & 0.502 & 0.438 & 0.873 & 0.250 & 0.694 & 0.649 & 0.818 & 0.293 & 1.204 & 1.287 & 0.782 & 0.165 & 0.681 & 0.653 & 0.861 & 0.384 & 0.384   & 0.391  & 0.925  & 0.120  & 0.486  & 0.493  & 0.869 & 0.313 & 0.646  & 0.503  & 0.791 & 0.423 & 0.485   & 0.438  & 0.702  & 0.525  \\
%			HL-60(TB)                   & 0.465 & 0.428 & 0.891 & 0.294 & 0.460 & 0.431 & 0.904 & 0.200 & 0.447 & 0.403 & 0.903 & 0.264 & 0.512 & 0.448 & 0.899 & 0.220 & 0.389   & 0.342  & 0.923  & 0.118  & 0.399  & 0.411  & 0.884 & 0.171 & 0.492  & 0.349  & 0.893 & 0.334 & 0.453   & 0.419  & 0.904  & 0.261  \\
%			HOP-62                      & 0.398 & 0.345 & 0.921 & 0.214 & 0.438 & 0.396 & 0.913 & 0.271 & 0.515 & 0.487 & 0.908 & 0.137 & 0.429 & 0.371 & 0.908 & 0.233 & 0.367   & 0.290  & 0.926  & 0.141  & 0.439  & 0.344  & 0.922 & 0.191 & 0.418  & 0.373  & 0.928 & 0.266 & 0.452   & 0.386  & 0.911  & 0.283  \\
%			HOP-92                      & 0.447 & 0.398 & 0.897 & 0.222 & 0.512 & 0.480 & 0.896 & 0.412 & 0.421 & 0.387 & 0.913 & 0.252 & 0.427 & 0.370 & 0.915 & 0.112 & 0.377   & 0.329  & 0.934  & 0.113  & 0.503  & 0.369  & 0.911 & 0.130 & 0.428  & 0.663  & 0.937 & 0.301 & 0.515   & 0.508  & 0.871  & 0.382  \\
%			HT29                        & 0.499 & 0.424 & 0.868 & 0.217 & 0.522 & 0.480 & 0.864 & 0.289 & 0.496 & 0.431 & 0.873 & 0.243 & 0.514 & 0.447 & 0.872 & 0.167 & 0.471   & 0.389  & 0.884  & 0.190  & 0.479  & 0.531  & 0.873 & 0.279 & 0.503  & 0.416  & 0.871 & 0.299 & 0.563   & 0.534  & 0.881  & 0.310  \\
%			IGROV1                      & 0.469 & 0.423 & 0.885 & 0.262 & 0.459 & 0.409 & 0.885 & 0.237 & 0.487 & 0.421 & 0.875 & 0.258 & 0.454 & 0.394 & 0.895 & 0.275 & 0.422   & 0.351  & 0.916  & 0.177  & 0.505  & 0.425  & 0.892 & 0.242 & 0.489  & 0.385  & 0.891 & 0.215 & 0.553   & 0.504  & 0.870  & 0.420  \\
%			K-562                       & 0.496 & 0.444 & 0.887 & 0.271 & 0.479 & 0.416 & 0.900 & 0.269 & 0.468 & 0.413 & 0.888 & 0.288 & 0.582 & 0.599 & 0.897 & 0.134 & 0.419   & 0.370  & 0.912  & 0.181  & 0.691  & 0.451  & 0.880 & 0.315 & 0.463  & 0.408  & 0.903 & 0.193 & 0.477   & 0.400  & 0.913  & 0.243  \\
%			KM12                        & 0.785 & 0.774 & 0.753 & 0.370 & 0.840 & 0.839 & 0.696 & 0.666 & 0.654 & 0.612 & 0.757 & 0.428 & 0.869 & 0.890 & 0.762 & 0.395 & 0.613   & 0.572  & 0.782  & 0.359  & 0.427  & 0.682  & 0.750 & 0.551 & 0.689  & 0.712  & 0.750 & 0.506 & 0.940   & 0.965  & 0.480  & 0.864  \\
%			LOXIMVI                     & 0.413 & 0.382 & 0.920 & 0.223 & 0.395 & 0.343 & 0.933 & 0.191 & 0.371 & 0.331 & 0.929 & 0.153 & 0.403 & 0.373 & 0.921 & 0.110 & 0.328   & 0.291  & 0.942  & 0.113  & 0.451  & 0.322  & 0.931 & 0.137 & 0.401  & 0.376  & 0.932 & 0.280 & 0.583   & 0.531  & 0.853  & 0.430  \\
%			MALME-3M                    & 0.477 & 0.453 & 0.892 & 0.124 & 0.439 & 0.408 & 0.906 & 0.189 & 0.457 & 0.422 & 0.899 & 0.297 & 0.448 & 0.421 & 0.908 & 0.194 & 0.401   & 0.354  & 0.913  & 0.146  & 0.478  & 0.424  & 0.900 & 0.218 & 0.428  & 0.381  & 0.910 & 0.173 & 0.450   & 0.406  & 0.915  & 0.282  \\
%			Average                     & 0.489 & 0.443 & 0.884 & 0.238 & 0.522 & 0.486 & 0.884 & 0.284 & 0.514 & 0.474 & 0.877 & 0.259 & 0.508 & 0.470 & 0.887 & 0.227 & 0.420   & 0.361  & 0.907  & 0.168  & 0.474  & 0.427  & 0.892 & 0.248 & 0.479  & 0.431  & 0.893 & 0.275 & 0.561   & 0.524  & 0.856  & 0.362 \\
%			\hline
%		\end{tabular}%
%	}
%\end{table}
%

\begin{table}[]
	\centering
	\caption{NCI-ALMANAC dataset drug sensitivity prediction using single REFINED CNN based regression models. The NRMSE, NMAE, PCC, and bias of each model is used for comparison.}
	\label{tab:NCIalm_res1}
	\resizebox{\textwidth}{!}{%
		\begin{tabular}{|c|cccc|cccc|cccc|cccc|}
			\hline
			\multirow{2}{*}{Cell lines} & \multicolumn{4}{c|}{sREFINED with LE} & \multicolumn{4}{c|}{sREFINED with LLE} & \multicolumn{4}{c|}{sREFINED with MDS} & \multicolumn{4}{c|}{sREFINED with Isomap} \\
			& NRMSE   & NMAE    & PCC     & Bias   & NRMSE   & NMAE    & PCC     & Bias    & NRMSE   & NMAE    & PCC     & Bias    & NRMSE    & NMAE     & PCC      & Bias    \\
			\hline
			786-0                       & 0.700   & 0.657   & 0.817   & 0.356  & 0.864   & 0.859   & 0.816   & 0.416   & 0.749   & 0.736   & 0.724   & 0.662   & 0.794    & 0.818    & 0.777    & 0.440   \\
			A498                        & 0.539   & 0.479   & 0.851   & 0.187  & 0.500   & 0.451   & 0.881   & 0.300   & 0.488   & 0.427   & 0.881   & 0.224   & 0.585    & 0.564    & 0.872    & 0.250   \\
			A549/ATCC                   & 0.408   & 0.360   & 0.921   & 0.262  & 0.442   & 0.394   & 0.933   & 0.316   & 0.420   & 0.377   & 0.915   & 0.230   & 0.391    & 0.341    & 0.924    & 0.217   \\
			ACHN                        & 0.434   & 0.380   & 0.908   & 0.246  & 0.397   & 0.347   & 0.930   & 0.225   & 0.416   & 0.367   & 0.920   & 0.282   & 0.380    & 0.331    & 0.927    & 0.191   \\
			CCRF-CEM                    & 0.436   & 0.388   & 0.911   & 0.160  & 0.406   & 0.347   & 0.925   & 0.135   & 0.405   & 0.351   & 0.918   & 0.148   & 0.438    & 0.385    & 0.905    & 0.274   \\
			COLO205                     & 0.434   & 0.389   & 0.913   & 0.143  & 0.515   & 0.499   & 0.909   & 0.078   & 0.432   & 0.371   & 0.908   & 0.256   & 0.411    & 0.356    & 0.915    & 0.176   \\
			DU-145                      & 0.420   & 0.369   & 0.913   & 0.235  & 0.436   & 0.408   & 0.917   & 0.293   & 0.406   & 0.354   & 0.914   & 0.166   & 0.495    & 0.435    & 0.905    & 0.207   \\
			EKVX                        & 0.488   & 0.443   & 0.876   & 0.297  & 0.494   & 0.452   & 0.874   & 0.251   & 0.489   & 0.444   & 0.874   & 0.276   & 0.481    & 0.432    & 0.877    & 0.216   \\
			HCC-2998                    & 0.475   & 0.438   & 0.883   & 0.194  & 0.692   & 0.704   & 0.854   & 0.469   & 0.504   & 0.468   & 0.874   & 0.244   & 0.467    & 0.425    & 0.885    & 0.188   \\
			HCT-15                      & 0.491   & 0.447   & 0.896   & 0.232  & 0.464   & 0.418   & 0.922   & 0.173   & 0.459   & 0.392   & 0.890   & 0.207   & 0.408    & 0.347    & 0.914    & 0.149   \\
			HCT-116                     & 0.502   & 0.438   & 0.873   & 0.250  & 0.694   & 0.649   & 0.818   & 0.293   & 1.204   & 1.287   & 0.782   & 0.165   & 0.681    & 0.653    & 0.861    & 0.384   \\
			HL-60(TB)                   & 0.465   & 0.428   & 0.891   & 0.294  & 0.460   & 0.431   & 0.904   & 0.200   & 0.447   & 0.403   & 0.903   & 0.264   & 0.512    & 0.448    & 0.899    & 0.220   \\
			HOP-62                      & 0.398   & 0.345   & 0.921   & 0.214  & 0.438   & 0.396   & 0.913   & 0.271   & 0.515   & 0.487   & 0.908   & 0.137   & 0.429    & 0.371    & 0.908    & 0.233   \\
			HOP-92                      & 0.447   & 0.398   & 0.897   & 0.222  & 0.512   & 0.480   & 0.896   & 0.412   & 0.421   & 0.387   & 0.913   & 0.252   & 0.427    & 0.370    & 0.915    & 0.112   \\
			HT29                        & 0.499   & 0.424   & 0.868   & 0.217  & 0.522   & 0.480   & 0.864   & 0.289   & 0.496   & 0.431   & 0.873   & 0.243   & 0.514    & 0.447    & 0.872    & 0.167   \\
			IGROV1                      & 0.469   & 0.423   & 0.885   & 0.262  & 0.459   & 0.409   & 0.885   & 0.237   & 0.487   & 0.421   & 0.875   & 0.258   & 0.454    & 0.394    & 0.895    & 0.275   \\
			K-562                       & 0.496   & 0.444   & 0.887   & 0.271  & 0.479   & 0.416   & 0.900   & 0.269   & 0.468   & 0.413   & 0.888   & 0.288   & 0.582    & 0.599    & 0.897    & 0.134   \\
			KM12                        & 0.785   & 0.774   & 0.753   & 0.370  & 0.840   & 0.839   & 0.696   & 0.666   & 0.654   & 0.612   & 0.757   & 0.428   & 0.869    & 0.890    & 0.762    & 0.395   \\
			LOXIMVI                     & 0.413   & 0.382   & 0.920   & 0.223  & 0.395   & 0.343   & 0.933   & 0.191   & 0.371   & 0.331   & 0.929   & 0.153   & 0.403    & 0.373    & 0.921    & 0.110   \\
			MALME-3M                    & 0.477   & 0.453   & 0.892   & 0.124  & 0.439   & 0.408   & 0.906   & 0.189   & 0.457   & 0.422   & 0.899   & 0.297   & 0.448    & 0.421    & 0.908    & 0.194   \\
			\hline
			Average                     & 0.489   & 0.443   & 0.884   & 0.238  & 0.522   & 0.486   & 0.884   & 0.284   & 0.514   & 0.474   & 0.877   & 0.259   & 0.508    & 0.470    & 0.887    & 0.227  \\
			\hline 
		\end{tabular}%
	}
\end{table}

% Please add the following required packages to your document preamble:
% \usepackage{multirow}
% \usepackage{graphicx}
\begin{table}[]
	\centering
	\caption{NCI-ALMANAC dataset drug sensitivity prediction using proposed ensemble learning REFINED CNN based regression models. The NRMSE, NMAE, PCC, and bias of each model is used for comparison.}
	\label{tab:NCIalm_res2}
	\resizebox{\textwidth}{!}{%
		\begin{tabular}{|c|cccc|cccc|cccc|cccc|}
			\hline
			\multirow{2}{*}{Cell lines} & \multicolumn{4}{c|}{REFINED-CNN model stacking} & \multicolumn{4}{c|}{iREFINED-CNN-GM} & \multicolumn{4}{c|}{iREFINED-CNN-AM} & \multicolumn{4}{c|}{REFINED-CNN image stacking} \\
			& NRMSE      & NMAE       & PCC       & Bias      & NRMSE   & NMAE    & PCC     & Bias   & NRMSE   & NMAE    & PCC     & Bias   & NRMSE      & NMAE       & PCC       & Bias      \\ \hline
			786-0                       & 0.566      & 0.501      & 0.835     & 0.341     & 0.446   & 0.483   & 0.873   & 0.253  & 0.691   & 0.422   & 0.797   & 0.562  & 0.741      & 0.735      & 0.775     & 0.671     \\
			A498                        & 0.451      & 0.386      & 0.899     & 0.151     & 0.404   & 0.484   & 0.894   & 0.257  & 0.476   & 0.586   & 0.893   & 0.200  & 0.601      & 0.552      & 0.807     & 0.360     \\
			A549/ATCC                   & 0.356      & 0.292      & 0.940     & 0.156     & 0.445   & 0.360   & 0.939   & 0.219  & 0.382   & 0.330   & 0.927   & 0.216  & 0.394      & 0.328      & 0.949     & 0.245     \\
			ACHN                        & 0.362      & 0.301      & 0.935     & 0.123     & 0.398   & 0.331   & 0.917   & 0.177  & 0.398   & 0.289   & 0.935   & 0.237  & 0.378      & 0.341      & 0.925     & 0.187     \\
			CCRF-CEM                    & 0.374      & 0.301      & 0.944     & 0.088     & 0.429   & 0.349   & 0.929   & 0.136  & 0.384   & 0.340   & 0.938   & 0.202  & 0.383      & 0.345      & 0.920     & 0.191     \\
			COLO205                     & 0.369      & 0.315      & 0.933     & 0.164     & 0.537   & 0.336   & 0.922   & 0.226  & 0.411   & 0.372   & 0.929   & 0.216  & 0.469      & 0.444      & 0.913     & 0.347     \\
			DU-145                      & 0.390      & 0.327      & 0.927     & 0.170     & 0.514   & 0.393   & 0.888   & 0.270  & 0.412   & 0.370   & 0.928   & 0.244  & 0.446      & 0.387      & 0.911     & 0.164     \\
			EKVX                        & 0.450      & 0.401      & 0.893     & 0.171     & 0.520   & 0.420   & 0.869   & 0.303  & 0.580   & 0.423   & 0.886   & 0.264  & 0.502      & 0.444      & 0.880     & 0.338     \\
			HCC-2998                    & 0.461      & 0.396      & 0.895     & 0.149     & 0.399   & 0.439   & 0.867   & 0.369  & 0.472   & 0.570   & 0.882   & 0.194  & 0.705      & 0.660      & 0.856     & 0.364     \\
			HCT-15                      & 0.457      & 0.321      & 0.889     & 0.190     & 0.535   & 0.502   & 0.922   & 0.207  & 0.424   & 0.360   & 0.931   & 0.183  & 1.121      & 1.149      & 0.887     & 0.376     \\
			HCT-116                     & 0.384      & 0.391      & 0.925     & 0.120     & 0.486   & 0.493   & 0.869   & 0.313  & 0.646   & 0.503   & 0.791   & 0.423  & 0.485      & 0.438      & 0.702     & 0.525     \\
			HL-60(TB)                   & 0.389      & 0.342      & 0.923     & 0.118     & 0.399   & 0.411   & 0.884   & 0.171  & 0.492   & 0.349   & 0.893   & 0.334  & 0.453      & 0.419      & 0.904     & 0.261     \\
			HOP-62                      & 0.367      & 0.290      & 0.926     & 0.141     & 0.439   & 0.344   & 0.922   & 0.191  & 0.418   & 0.373   & 0.928   & 0.266  & 0.452      & 0.386      & 0.911     & 0.283     \\
			HOP-92                      & 0.377      & 0.329      & 0.934     & 0.113     & 0.503   & 0.369   & 0.911   & 0.130  & 0.428   & 0.663   & 0.937   & 0.301  & 0.515      & 0.508      & 0.871     & 0.382     \\
			HT29                        & 0.471      & 0.389      & 0.884     & 0.190     & 0.479   & 0.531   & 0.873   & 0.279  & 0.503   & 0.416   & 0.871   & 0.299  & 0.563      & 0.534      & 0.881     & 0.310     \\
			IGROV1                      & 0.422      & 0.351      & 0.916     & 0.177     & 0.505   & 0.425   & 0.892   & 0.242  & 0.489   & 0.385   & 0.891   & 0.215  & 0.553      & 0.504      & 0.870     & 0.420     \\
			K-562                       & 0.419      & 0.370      & 0.912     & 0.181     & 0.691   & 0.451   & 0.880   & 0.315  & 0.463   & 0.408   & 0.903   & 0.193  & 0.477      & 0.400      & 0.913     & 0.243     \\
			KM12                        & 0.613      & 0.572      & 0.782     & 0.359     & 0.427   & 0.682   & 0.750   & 0.551  & 0.689   & 0.712   & 0.750   & 0.506  & 0.940      & 0.965      & 0.480     & 0.864     \\
			LOXIMVI                     & 0.328      & 0.291      & 0.942     & 0.113     & 0.451   & 0.322   & 0.931   & 0.137  & 0.401   & 0.376   & 0.932   & 0.280  & 0.583      & 0.531      & 0.853     & 0.430     \\
			MALME-3M                    & 0.401      & 0.354      & 0.913     & 0.146     & 0.478   & 0.424   & 0.900   & 0.218  & 0.428   & 0.381   & 0.910   & 0.173  & 0.450      & 0.406      & 0.915     & 0.282     \\
			\hline
			Average                     & 0.420      & 0.361      & 0.907     & 0.168     & 0.474   & 0.427   & 0.892   & 0.248  & 0.479   & 0.431   & 0.893   & 0.275  & 0.561      & 0.524      & 0.856     & 0.362     \\ \hline
		\end{tabular}%
	}
\end{table}


% Please add the following required packages to your document preamble:
% \usepackage{multirow}
% \usepackage{graphicx}
\begin{table}[]
	\centering
	\caption{NCI-ALMANAC dataset drug sensitivity prediction using state-of-the-art models. The NRMSE, NMAE, PCC, and bias of each model is used for comparison.}
	\label{ALMSOTADet}
	\resizebox{\textwidth}{!}{%
		\begin{tabular}{|c|cccc|cccc|cccc|cccc|cccc|cccc|}
			\hline
			\multirow{2}{*}{Cell lines} & \multicolumn{4}{c|}{Deep Synergy} & \multicolumn{4}{c|}{Gradient Boosting} & \multicolumn{4}{c|}{Xie et al.}        & \multicolumn{4}{c|}{RF}        & \multicolumn{4}{c|}{SVR}       & \multicolumn{4}{c|}{EN}        \\
			& NRMSE  & NMAE   & PCC    & Bias  & NRMSE   & NMAE    & PCC     & Bias    & NRMSE & NMAE  & PCC    & Bias  & NRMSE & MAE   & PCC   & Bias  & NRMSE & MAE   & PCC   & Bias  & NRMSE & MAE   & PCC   & Bias  \\
			\hline
			786-0                       & 1.031  & 1.02   & 0.095  & 0.967 & 0.552   & 0.687   & 0.842   & 0.373   & 1.287 & 1.179 & 0.41   & 0.991 & 0.545 & 0.689 & 0.84  & 0.322 & 0.612 & 0.684 & 0.797 & 0.342 & 0.653 & 0.777 & 0.771 & 0.484 \\
			A498                        & 1.057  & 1.025  & 0.117  & 0.944 & 0.501   & 0.673   & 0.868   & 0.3     & 1.488 & 1.293 & 0.511  & 0.991 & 0.508 & 0.670 & 0.861 & 0.241 & 0.575 & 0.684 & 0.825 & 0.236 & 0.647 & 0.786 & 0.763 & 0.435 \\
			A549/ATCC                   & 1.084  & 1.047  & 0.112  & 0.959 & 0.534   & 0.691   & 0.852   & 0.361   & 1.822 & 1.399 & 0.475  & 0.993 & 0.511 & 0.657 & 0.86  & 0.28  & 0.556 & 0.660 & 0.831 & 0.301 & 0.602 & 0.746 & 0.806 & 0.439 \\
			ACHN                        & 1.029  & 1.024  & 0.234  & 0.916 & 0.482   & 0.654   & 0.884   & 0.313   & 1.519 & 1.258 & 0.542  & 0.986 & 0.493 & 0.668 & 0.874 & 0.306 & 0.472 & 0.620 & 0.883 & 0.193 & 0.553 & 0.715 & 0.838 & 0.368 \\
			CCRF-CEM                    & 0.985  & 0.992  & 0.221  & 0.923 & 0.474   & 0.646   & 0.883   & 0.263   & 1.486 & 1.238 & 0.55   & 0.985 & 0.495 & 0.655 & 0.869 & 0.249 & 0.487 & 0.647 & 0.875 & 0.192 & 0.584 & 0.731 & 0.813 & 0.374 \\
			COLO 205                    & 1.009  & 1.003  & 0.136  & 0.957 & 0.509   & 0.672   & 0.862   & 0.295   & 1.444 & 1.213 & 0.529  & 0.984 & 0.498 & 0.660 & 0.867 & 0.259 & 0.536 & 0.662 & 0.849 & 0.205 & 0.619 & 0.751 & 0.786 & 0.412 \\
			DU-145                      & 0.97   & 0.983  & 0.299  & 0.903 & 0.518   & 0.674   & 0.858   & 0.321   & 1.466 & 1.222 & 0.563  & 0.99  & 0.541 & 0.678 & 0.842 & 0.31  & 0.566 & 0.663 & 0.829 & 0.253 & 0.616 & 0.747 & 0.791 & 0.42  \\
			EKVX                        & 1.01   & 1.017  & 0.328  & 0.836 & 0.577   & 0.718   & 0.819   & 0.382   & 1.42  & 1.26  & 0.435  & 0.995 & 0.574 & 0.717 & 0.819 & 0.343 & 0.594 & 0.710 & 0.806 & 0.314 & 0.634 & 0.762 & 0.777 & 0.457 \\
			HCC-2998                    & 1.274  & 1.151  & 0.011  & 0.994 & 0.556   & 0.711   & 0.839   & 0.33    & 1.387 & 1.211 & 0.403  & 0.992 & 0.554 & 0.702 & 0.834 & 0.287 & 0.564 & 0.697 & 0.832 & 0.226 & 0.634 & 0.773 & 0.776 & 0.431 \\
			HCT-15                      & 1.342  & 1.155  & 0.078  & 0.972 & 0.514   & 0.67    & 0.866   & 0.351   & 1.457 & 1.22  & 0.472  & 0.993 & 0.504 & 0.681 & 0.865 & 0.293 & 0.53  & 0.675 & 0.849 & 0.249 & 0.639 & 0.763 & 0.773 & 0.466 \\
			HCT-116                     & 1.254  & 1.118  & 0.154  & 0.904 & 0.513   & 0.663   & 0.864   & 0.326   & 1.913 & 1.43  & 0.398  & 0.993 & 0.552 & 0.662 & 0.834 & 0.315 & 0.582 & 0.648 & 0.819 & 0.253 & 0.632 & 0.766 & 0.779 & 0.443 \\
			HL-60(TB)                   & 1.008  & 0.999  & 0.144  & 0.951 & 0.562   & 0.698   & 0.828   & 0.34    & 1.718 & 1.326 & 0.504  & 0.987 & 0.59  & 0.719 & 0.808 & 0.323 & 0.619 & 0.710 & 0.793 & 0.287 & 0.623 & 0.766 & 0.783 & 0.411 \\
			HOP-62                      & 0.99   & 0.985  & 0.206  & 0.935 & 0.473   & 0.646   & 0.888   & 0.309   & 1.548 & 1.266 & 0.52   & 0.992 & 0.485 & 0.653 & 0.877 & 0.291 & 0.517 & 0.658 & 0.856 & 0.256 & 0.578 & 0.729 & 0.825 & 0.414 \\
			HOP-92                      & 1.139  & 1.083  & 0.208  & 0.932 & 0.49    & 0.672   & 0.877   & 0.308   & 1.846 & 1.419 & 0.313  & 0.996 & 0.481 & 0.662 & 0.877 & 0.243 & 0.509 & 0.657 & 0.863 & 0.212 & 0.579 & 0.740 & 0.822 & 0.409 \\
			HT29                        & 1.022  & 1.019  & 0.167  & 0.936 & 0.534   & 0.696   & 0.852   & 0.342   & 1.896 & 1.431 & 0.165  & 0.998 & 0.537 & 0.690 & 0.844 & 0.312 & 0.573 & 0.684 & 0.822 & 0.276 & 0.623 & 0.770 & 0.785 & 0.423 \\
			IGROV1                      & 1.194  & 1.119  & 0.137  & 0.955 & 0.549   & 0.699   & 0.839   & 0.332   & 1.635 & 1.331 & 0.537  & 0.989 & 0.55  & 0.670 & 0.837 & 0.285 & 0.664 & 0.697 & 0.767 & 0.285 & 0.661 & 0.759 & 0.753 & 0.415 \\
			K-562                       & 1.338  & 1.207  & 0.292  & 0.857 & 0.539   & 0.696   & 0.845   & 0.347   & 1.367 & 1.213 & 0.543  & 0.991 & 0.547 & 0.699 & 0.837 & 0.307 & 0.533 & 0.680 & 0.847 & 0.255 & 0.623 & 0.768 & 0.789 & 0.457 \\
			KM12                        & 1.161  & 1.079  & 0.193  & 0.897 & 0.558   & 0.728   & 0.834   & 0.361   & 1.899 & 1.456 & -0.147 & 1.002 & 0.566 & 0.724 & 0.824 & 0.32  & 0.664 & 0.739 & 0.763 & 0.302 & 0.688 & 0.815 & 0.727 & 0.496 \\
			LOX IMVI                    & 1.219  & 1.118  & 0.269  & 0.893 & 0.436   & 0.64    & 0.908   & 0.278   & 1.442 & 1.238 & 0.489  & 0.988 & 0.463 & 0.647 & 0.887 & 0.253 & 0.481 & 0.640 & 0.88  & 0.167 & 0.54  & 0.723 & 0.845 & 0.349 \\
			MALME-3M                    & 1.072  & 1.008  & 0.113  & 0.955 & 0.491   & 0.671   & 0.875   & 0.303   & 1.445 & 1.29  & 0.479  & 0.992 & 0.515 & 0.681 & 0.858 & 0.27  & 0.578 & 0.681 & 0.818 & 0.286 & 0.636 & 0.771 & 0.775 & 0.449 \\
			\hline
			Average                     & 1.109  & 1.058  & 0.176  & 0.929 & 0.518   & 0.68    & 0.859   & 0.327   & 1.574 & 1.295 & 0.435  & 0.991 & 0.525 & 0.679 & 0.851 & 0.29  & 0.561 & 0.675 & 0.83  & 0.255 & 0.618 & 0.758 & 0.789 & 0.428 \\
			\hline
		\end{tabular}%
	}
\end{table}


\begin{figure}[!htbp]
	\centering
	\includegraphics[width=5in]{Figures/NRMSE_conf_ALM.pdf}
	\caption{NRMSE with 95 \% confidence interval of each model trained on 17 cell lines of NCI-ALMANAC dataset, reported for each line per model separately.}
	\label{ALM_NRMSE_Conf}
\end{figure}

\begin{figure}[!htbp]
	\centering
	\includegraphics[width=5in]{Figures/NMAE_conf_ALM.pdf}
	\caption{NMAE with 95 \% confidence interval of each model trained on 17 cell lines of NCI-ALMANAC dataset, reported for each line per model separately.}
	\label{ALM_NMAE_Conf}
\end{figure}


\begin{figure}[!htbp]
	\centering
	\includegraphics[width=5in]{Figures/PCC_conf_ALM.pdf}
	\caption{PCC with 95 \% confidence interval of each model trained on 17 cell lines of NCI-ALMANAC dataset, reported for each line per model separately.}
	\label{ALM_PCC_Conf}
\end{figure}


\begin{figure}[!htbp]
	\centering
	\includegraphics[width=5in]{Figures/Bias_conf_ALM.pdf}
	\caption{Bias with 95 \% confidence interval of each model trained on 17 cell lines of NCI-ALMANAC dataset, reported for each line per model separately.}
	\label{ALM_Bias_Conf}
\end{figure}


%%%%%%%%%%%%%%
%%% Robustness analysis
%%%%%%%%%%%%%%

\begin{table}[]
	\centering
	\caption{Robustness analysis to compare iREFINED-AM-CNN (integrated REFINED CNN with arithmetic mean) with 7 other competing models per NRMSE and each cell line of the NCI60 dataset. Each cell of the table represents the percentage for which iREFINED-CNN-AM outperforms the paired competing model.}
	\label{Rob_AM_NRMSE}
	\resizebox{\textwidth}{!}{
		\begin{tabular}{|c|c|c|c|c|c|c|c|}
			\hline
			Cell lines    & MDS   & Isomap   & LLE   & LE    & REFINED-CNN model stacking & iREFINED-CNN-GM & REFINED-CNN image stacking \\
			\hline
			786\_0        & 79.15 & 84.77 & 86.89 & 80.40 & 51.73 & 50.09 & 63.07 \\
			A498          & 70.47 & 74.31 & 73.55 & 61.90 & 48.84 & 51.80 & 65.24 \\
			A549\_ATCC    & 65.40 & 65.83 & 76.54 & 72.53 & 47.05 & 51.99 & 59.77 \\
			ACHN          & 71.72 & 88.38 & 82.18 & 82.69 & 58.82 & 61.96 & 59.70 \\
			BT\_549       & 78.71 & 72.40 & 78.05 & 62.77 & 46.08 & 50.98 & 59.73 \\
			CAKI\_1       & 68.95 & 77.29 & 96.51 & 76.33 & 49.82 & 53.39 & 59.64 \\
			CCRF\_CEM     & 79.16 & 67.24 & 66.43 & 75.85 & 45.17 & 49.87 & 60.75 \\
			COLO\_205     & 79.55 & 75.29 & 79.39 & 76.48 & 51.85 & 50.79 & 54.46 \\
			DLD\_1        & 56.95 & 72.28 & 57.39 & 60.58 & 38.88 & 42.59 & 68.48 \\
			DMS\_114      & 56.92 & 52.65 & 68.08 & 66.67 & 40.95 & 51.42 & 75.52 \\
			DMS\_273      & 69.06 & 62.59 & 63.16 & 73.94 & 46.08 & 63.06 & 80.90 \\
			DU\_145       & 69.93 & 72.12 & 81.26 & 75.65 & 47.31 & 46.62 & 55.16 \\
			EKVX          & 72.86 & 78.44 & 83.39 & 73.36 & 48.97 & 55.48 & 57.62 \\
			HCC\_2998     & 71.94 & 67.37 & 73.75 & 73.26 & 46.00 & 48.48 & 61.05 \\
			MDA\_MB\_435  & 80.20 & 82.83 & 91.04 & 88.73 & 58.52 & 55.95 & 54.17 \\
			NCI\_ADR\_RES & 76.97 & 84.13 & 93.70 & 85.35 & 57.31 & 58.09 & 55.45 \\
			SNB\_78       & 54.36 & 64.20 & 75.97 & 59.09 & 45.00 & 45.17 & 64.60 \\
			\hline
			average       & 70.72 & 73.07 & 78.07 & 73.27 & 48.73 & 52.22 & 62.08 \\
			\hline
	\end{tabular}}
\end{table}


\begin{table}[]
	\centering
	\caption{Robustness analysis to compare iREFINED-CNN-AM (integrated REFINED CNN with arithmetic mean) with 7 other competing models per NMAE and each cell line of the NCI60 dataset. Each cell of the table represents the percentage for which iREFINED-CNN-AM outperforms the paired competing model.}
	\label{Rob_AM_NMAE}
	\resizebox{\textwidth}{!}{
		\begin{tabular}{|c|c|c|c|c|c|c|c|}
			\hline
			Cell line     & MDS   & Isomap   & LLE   & LE    & REFINED-CNN model stacking & iREFINED-CNN-GM & REFINED-CNN image stacking \\
			\hline
			786\_0        & 85.32 & 84.60 & 96.61  & 84.87 & 68.56 & 55.02 & 61.45 \\
			A498          & 72.83 & 82.35 & 75.09  & 61.79 & 51.79 & 43.21 & 55.54 \\
			A549\_ATCC    & 72.95 & 76.92 & 90.74  & 85.30 & 63.24 & 54.15 & 53.93 \\
			ACHN          & 85.38 & 94.03 & 87.35  & 92.91 & 78.58 & 64.22 & 54.05 \\
			BT\_549       & 65.56 & 62.18 & 88.21  & 56.91 & 46.21 & 36.94 & 53.76 \\
			CAKI\_1       & 76.72 & 90.76 & 101.05 & 82.06 & 65.11 & 57.41 & 48.87 \\
			CCRF\_CEM     & 68.03 & 60.26 & 66.69  & 59.76 & 49.07 & 37.10 & 48.49 \\
			COLO\_205     & 87.52 & 76.71 & 85.40  & 80.04 & 64.50 & 43.80 & 48.69 \\
			DLD\_1        & 67.52 & 88.05 & 68.52  & 76.37 & 58.48 & 45.79 & 65.49 \\
			DMS\_114      & 65.56 & 60.26 & 92.40  & 80.57 & 56.15 & 65.82 & 83.98 \\
			DMS\_273      & 92.98 & 89.22 & 75.32  & 93.61 & 65.59 & 66.95 & 84.24 \\
			DU\_145       & 69.60 & 77.28 & 88.42  & 78.24 & 60.49 & 51.45 & 55.60 \\
			EKVX          & 77.97 & 80.73 & 89.55  & 73.93 & 61.13 & 57.33 & 53.88 \\
			HCC\_2998     & 84.06 & 75.85 & 89.39  & 87.17 & 67.77 & 52.01 & 59.81 \\
			MDA\_MB\_435  & 88.90 & 84.36 & 98.30  & 97.09 & 68.15 & 52.58 & 44.94 \\
			NCI\_ADR\_RES & 79.02 & 87.45 & 98.70  & 83.85 & 62.24 & 52.77 & 55.06 \\
			SNB\_78       & 72.95 & 84.35 & 95.41  & 82.83 & 65.52 & 56.76 & 64.99 \\
			\hline
			Average       & 77.23 & 79.73 & 87.48  & 79.84 & 61.92 & 52.55 & 58.40 \\
			\hline
	\end{tabular}}
\end{table}

\begin{table}[]
	\centering
	\caption{Robustness analysis to compare iREFINED-CNN-AM (integrated REFINED CNN with arithmetic mean) with 7 other competing models per PCC and each cell line of the NCI60 dataset. Each cell of the table represents the percentage for which iREFINED-CNN-AM outperforms the paired competing model.}
	\label{Rob_AM_PCC}
	\resizebox{\textwidth}{!}{
		\begin{tabular}{|c|c|c|c|c|c|c|c|}
			\hline
			Cell lines    & MDS   & Isomap   & LLE   & LE    & REFINED-CNN model stacking & iREFINED-CNN-GM & REFINED-CNN image stacking \\
			\hline
			786\_0        & 73.76 & 70.40 & 82.78 & 74.21 & 51.62 & 48.00 & 62.38 \\
			A498          & 66.07 & 67.70 & 66.54 & 60.42 & 46.22 & 46.42 & 57.90 \\
			A549\_ATCC    & 63.51 & 63.25 & 75.09 & 65.51 & 48.66 & 50.24 & 58.90 \\
			ACHN          & 72.50 & 85.78 & 80.42 & 81.80 & 59.53 & 59.51 & 57.91 \\
			BT\_549       & 71.57 & 69.83 & 68.16 & 59.67 & 48.33 & 45.39 & 58.76 \\
			CAKI\_1       & 64.80 & 74.61 & 88.62 & 74.01 & 52.53 & 52.04 & 57.49 \\
			CCRF\_CEM     & 72.47 & 65.19 & 64.63 & 67.74 & 45.15 & 47.94 & 58.29 \\
			COLO\_205     & 72.58 & 71.47 & 76.18 & 74.80 & 51.91 & 48.69 & 52.23 \\
			DLD\_1        & 54.31 & 62.81 & 55.86 & 61.19 & 38.19 & 41.04 & 64.73 \\
			DMS\_114      & 60.40 & 56.03 & 75.00 & 61.30 & 46.11 & 55.19 & 67.74 \\
			DMS\_273      & 69.87 & 63.92 & 59.44 & 69.45 & 50.09 & 59.96 & 80.22 \\
			DU\_145       & 65.20 & 66.03 & 78.57 & 70.73 & 48.25 & 43.38 & 52.90 \\
			EKVX          & 69.52 & 73.33 & 79.56 & 70.00 & 48.94 & 52.19 & 53.35 \\
			HCC\_2998     & 70.52 & 67.12 & 73.16 & 68.92 & 47.62 & 51.16 & 59.24 \\
			MDA\_MB\_435  & 77.34 & 79.07 & 85.14 & 80.79 & 60.55 & 52.43 & 52.50 \\
			NCI\_ADR\_RES & 73.46 & 72.45 & 85.10 & 75.36 & 55.19 & 54.89 & 53.20 \\
			SNB\_78       & 52.05 & 60.60 & 81.62 & 60.96 & 46.47 & 48.03 & 64.08 \\
			\hline
			Average       & 67.64 & 68.80 & 75.05 & 69.23 & 49.73 & 50.38 & 59.52 \\
			\hline
	\end{tabular}}
\end{table}


\begin{table}[]
	\centering
	\caption{Robustness analysis to compare iREFINED-CNN-AM (integrated REFINED CNN with arithmetic mean) with 7 other competing models per Bias and each cell line of the NCI60 dataset. Each cell of the table represents the percentage for which iREFINED-CNN-AM outperforms the paired competing model.}
	\label{Rob_AM_Bias}
	\resizebox{\textwidth}{!}{
		\begin{tabular}{|c|c|c|c|c|c|c|c|}
			\hline
			Cell line     & MDS   & Isomap  & LLE   & LE    & REFINED-CNN model stacking & iREFINED-CNN-GM & REFINED-CNN image stacking \\
			\hline
			786\_0        & 51.84 & 83.03 & 68.65 & 77.34 & 70.61 & 34.44 & 56.27 \\
			A498          & 45.89 & 45.98 & 41.36 & 49.18 & 63.24 & 37.90 & 49.00 \\
			A549\_ATCC    & 61.11 & 59.87 & 74.19 & 38.23 & 59.39 & 40.53 & 37.49 \\
			ACHN          & 72.73 & 82.38 & 87.90 & 76.37 & 72.19 & 52.27 & 32.39 \\
			BT\_549       & 61.52 & 76.40 & 65.69 & 43.58 & 63.93 & 34.21 & 50.81 \\
			CAKI\_1       & 49.70 & 56.42 & 71.33 & 80.22 & 67.16 & 41.81 & 43.75 \\
			CCRF\_CEM     & 78.33 & 67.90 & 54.28 & 65.79 & 55.55 & 43.96 & 46.82 \\
			COLO\_205     & 34.18 & 31.94 & 42.10 & 58.12 & 51.02 & 27.03 & 33.18 \\
			DLD\_1        & 46.11 & 66.01 & 68.93 & 52.33 & 50.34 & 38.69 & 76.10 \\
			DMS\_114      & 57.66 & 55.96 & 75.91 & 64.20 & 54.02 & 77.79 & 43.27 \\
			DMS\_273      & 65.53 & 50.86 & 39.44 & 47.07 & 44.78 & 61.41 & 83.02 \\
			DU\_145       & 51.27 & 31.82 & 52.79 & 57.11 & 40.06 & 29.47 & 49.50 \\
			EKVX          & 59.21 & 82.47 & 62.74 & 49.21 & 63.05 & 45.96 & 40.10 \\
			HCC\_2998     & 47.11 & 56.72 & 55.79 & 35.57 & 61.48 & 43.64 & 24.20 \\
			MDA\_MB\_435  & 59.46 & 82.60 & 73.33 & 61.25 & 86.57 & 38.93 & 37.50 \\
			NCI\_ADR\_RES & 52.59 & 26.64 & 54.15 & 83.72 & 50.29 & 57.95 & 56.33 \\
			SNB\_78       & 51.25 & 50.15 & 84.60 & 66.34 & 51.76 & 53.36 & 58.86 \\
			\hline
			Average       & 55.62 & 59.24 & 63.13 & 59.15 & 59.14 & 44.67 & 48.15 \\
			\hline
	\end{tabular}}
\end{table}

%%%%%%%%%
%%% Robust GM
%%%%%%%%%%%%

\begin{table}[]
	\centering
	\caption{Robustness analysis to compare iREFINED-CNN-GM (integrated REFINED CNN with geometric mean) with 7 other competing models per NRMSE and each cell line of the NCI60 dataset. Each cell of the table represents the percentage for which iREFINED-CNN-GM outperforms the paired competing model.}
	\label{Rob_GM_NRMSE}
	\resizebox{\textwidth}{!}{
		\begin{tabular}{|c|c|c|c|c|c|c|c|}
			\hline
			Cell lines    & MDS   & Isomap  & LLE   & LE    & iREFINED-CNN-AM & REFINED-CNN model stacking & REFINED-CNN image stacking \\
			\hline
			786\_0        & 78.61 & 84.29 & 86.20 & 77.39 & 51.27 & 52.83 & 62.11 \\
			A498          & 68.43 & 71.60 & 71.99 & 62.12 & 51.05 & 48.98 & 58.94 \\
			A549\_ATCC    & 62.79 & 63.82 & 75.64 & 70.43 & 49.64 & 46.07 & 52.15 \\
			ACHN          & 63.03 & 81.24 & 74.90 & 70.91 & 42.42 & 46.12 & 55.53 \\
			BT\_549       & 75.02 & 70.96 & 75.13 & 61.51 & 53.61 & 48.44 & 53.32 \\
			CAKI\_1       & 65.15 & 76.42 & 93.55 & 74.30 & 49.76 & 47.17 & 56.33 \\
			CCRF\_CEM     & 78.58 & 68.20 & 66.14 & 74.82 & 52.84 & 46.57 & 51.22 \\
			COLO\_205     & 79.52 & 74.55 & 78.91 & 74.80 & 52.02 & 54.38 & 57.50 \\
			DLD\_1        & 66.23 & 78.83 & 66.85 & 71.14 & 59.54 & 49.26 & 64.95 \\
			DMS\_114      & 57.17 & 51.09 & 68.01 & 66.89 & 50.66 & 38.15 & 64.60 \\
			DMS\_273      & 58.64 & 51.51 & 51.73 & 63.07 & 40.92 & 32.08 & 63.34 \\
			DU\_145       & 72.84 & 76.22 & 81.30 & 76.99 & 58.50 & 55.05 & 55.56 \\
			EKVX          & 65.47 & 72.87 & 78.63 & 67.93 & 46.81 & 44.39 & 50.54 \\
			HCC\_2998     & 74.50 & 69.40 & 74.77 & 74.44 & 54.98 & 47.87 & 58.41 \\
			MDA\_MB\_435  & 75.48 & 76.55 & 87.57 & 82.53 & 46.85 & 53.25 & 57.05 \\
			NCI\_ADR\_RES & 70.80 & 75.57 & 90.72 & 77.78 & 44.52 & 48.93 & 53.62 \\
			SNB\_78       & 59.29 & 68.35 & 81.21 & 63.62 & 55.72 & 50.05 & 65.21 \\
			\hline
			Average       & 68.92 & 71.26 & 76.66 & 71.22 & 50.65 & 47.62 & 57.67 \\
			\hline
	\end{tabular}}
\end{table}

\begin{table}[]
	\centering
	\caption{Robustness analysis to compare iREFINED-CNN-GM (integrated REFINED CNN with geometric mean) with 7 other competing models per NMAE and each cell line of the NCI60 dataset. Each cell of the table represents the percentage for which iREFINED-CNN-GM outperforms the paired competing model.}
	\label{Rob_GM_NMAE}
	\resizebox{\textwidth}{!}{
		\begin{tabular}{|c|c|c|c|c|c|c|c|}
			\hline
			Cell lines    & MDS   & Isomap   & LLE   & LE    & iREFINED-CNN-AM    & REFINED-CNN model stacking & REFINED-CNN image stacking    \\
			\hline
			786\_0        & 81.10 & 80.03 & 93.78 & 82.13 & 47.72 & 64.33 & 72.82 \\
			A498          & 77.68 & 84.49 & 79.94 & 69.68 & 59.10 & 60.95 & 64.11 \\
			A549\_ATCC    & 70.75 & 72.54 & 89.06 & 83.66 & 50.02 & 60.58 & 62.11 \\
			ACHN          & 71.86 & 83.29 & 72.35 & 80.74 & 34.80 & 61.62 & 63.39 \\
			BT\_549       & 75.78 & 74.38 & 91.70 & 68.12 & 65.45 & 60.98 & 62.22 \\
			CAKI\_1       & 70.88 & 85.51 & 98.85 & 73.37 & 44.47 & 55.85 & 53.86 \\
			CCRF\_CEM     & 80.12 & 73.92 & 76.86 & 74.75 & 65.63 & 63.78 & 60.49 \\
			COLO\_205     & 89.59 & 80.74 & 87.32 & 83.20 & 59.97 & 71.32 & 68.82 \\
			DLD\_1        & 70.06 & 85.31 & 69.15 & 76.59 & 53.90 & 59.00 & 71.47 \\
			DMS\_114      & 50.52 & 48.19 & 84.10 & 69.20 & 36.68 & 39.02 & 76.17 \\
			DMS\_273      & 86.66 & 80.91 & 58.43 & 86.16 & 35.86 & 50.20 & 84.88 \\
			DU\_145       & 65.99 & 72.54 & 83.25 & 76.46 & 48.93 & 56.49 & 60.75 \\
			EKVX          & 74.73 & 73.10 & 83.50 & 68.94 & 46.13 & 54.48 & 55.15 \\
			HCC\_2998     & 81.99 & 74.18 & 88.34 & 84.60 & 50.52 & 67.78 & 72.62 \\
			MDA\_MB\_435  & 86.18 & 80.91 & 96.24 & 93.93 & 49.78 & 66.27 & 60.90 \\
			NCI\_ADR\_RES & 76.18 & 83.91 & 98.11 & 82.27 & 49.83 & 59.53 & 61.60 \\
			SNB\_78       & 68.11 & 81.46 & 92.82 & 78.68 & 46.54 & 61.68 & 74.67 \\
			\hline
			Average       & 75.19 & 77.38 & 84.93 & 78.38 & 49.73 & 59.64 & 66.24 \\
			\hline
	\end{tabular}}
\end{table}


\begin{table}[]
	\centering
	\caption{Robustness analysis to compare iREFINED-CNN-GM (integrated REFINED CNN with geometric mean) with 7 other competing models per PCC and each cell line of the NCI60 dataset. Each cell of the table represents the percentage for which iREFINED-CNN-AM outperforms the paired competing model.}
	\label{Rob_GM_PCC}
	\resizebox{\textwidth}{!}{
		\begin{tabular}{|c|c|c|c|c|c|c|c|}
			\hline
			Cell lines    & MDS   & Isomap   & LLE   & LE    & iREFINED-CNN-AM & REFINED-CNN model stacking & REFINED-CNN image stacking \\
			\hline
			786\_0        & 76.96 & 70.33 & 82.54 & 74.03 & 53.58       & 53.38        & 66.65          \\
			A498          & 68.78 & 69.63 & 70.31 & 61.12 & 53.89       & 50.46        & 60.87          \\
			A549\_ATCC    & 63.00 & 62.40 & 75.75 & 62.95 & 48.29       & 45.89        & 52.92          \\
			ACHN          & 62.43 & 80.67 & 72.22 & 75.46 & 41.62       & 48.46        & 55.54          \\
			BT\_549       & 74.12 & 75.01 & 74.17 & 63.26 & 55.45       & 52.86        & 60.78          \\
			CAKI\_1       & 65.25 & 71.71 & 87.03 & 72.51 & 47.48       & 48.69        & 57.88          \\
			CCRF\_CEM     & 75.20 & 66.22 & 67.08 & 67.45 & 52.89       & 48.39        & 54.30          \\
			COLO\_205     & 75.99 & 73.30 & 77.83 & 77.17 & 54.21       & 55.52        & 58.14          \\
			DLD\_1        & 64.51 & 71.62 & 63.82 & 68.08 & 60.88       & 48.37        & 63.90          \\
			DMS\_114      & 53.48 & 51.33 & 68.83 & 58.21 & 45.78       & 40.64        & 57.82          \\
			DMS\_273      & 59.87 & 54.18 & 51.37 & 60.48 & 40.39       & 38.84        & 67.65          \\
			DU\_145       & 69.71 & 71.13 & 82.27 & 78.84 & 55.44       & 53.49        & 55.74          \\
			EKVX          & 65.54 & 67.97 & 77.02 & 67.65 & 48.24       & 47.76        & 51.24          \\
			HCC\_2998     & 70.88 & 69.36 & 76.49 & 69.92 & 52.12       & 48.69        & 56.40          \\
			MDA\_MB\_435  & 74.95 & 79.39 & 82.76 & 77.73 & 50.75       & 56.04        & 58.03          \\
			NCI\_ADR\_RES & 69.29 & 67.83 & 79.59 & 70.94 & 48.43       & 50.60        & 54.70          \\
			SNB\_78       & 56.18 & 62.22 & 81.32 & 61.94 & 54.34       & 49.36        & 62.26          \\
			\hline
			Average       & 67.42 & 68.49 & 74.73 & 68.69 & 50.81       & 49.26        & 58.52         \\
			\hline
	\end{tabular}}
\end{table}


\begin{table}[]
	\centering
	\caption{Robustness analysis to compare iREFINED-CNN-GM (integrated REFINED CNN with geometric mean) with 7 other competing models per Bias and each cell line of the NCI60 dataset. Each cell of the table represents the percentage for which iREFINED-CNN-GM outperforms the paired competing model.}
	\label{Rob_GM_Bias}
	\resizebox{\textwidth}{!}{
		\begin{tabular}{|c|c|c|c|c|c|c|c|}
			\hline
			Cell lines    & MDS   & Isomap   & LLE   & LE    & iREFINED-CNN-AM & REFINED-CNN model stacking & REFINED-CNN image stacking \\
			\hline
			786\_0        & 64.75 & 96.14 & 75.53 & 85.67 & 66.09 & 80.24 & 84.33 \\
			A498          & 63.70 & 63.62 & 56.40 & 67.82 & 67.41 & 78.16 & 77.75 \\
			A549\_ATCC    & 65.07 & 69.04 & 75.65 & 47.50 & 55.85 & 69.31 & 49.45 \\
			ACHN          & 69.15 & 85.26 & 87.41 & 81.58 & 53.90 & 77.84 & 65.44 \\
			BT\_549       & 79.11 & 92.38 & 79.10 & 64.33 & 68.07 & 83.33 & 81.99 \\
			CAKI\_1       & 57.27 & 64.33 & 77.20 & 83.51 & 59.43 & 69.59 & 60.07 \\
			CCRF\_CEM     & 86.52 & 78.65 & 61.89 & 83.83 & 65.09 & 70.14 & 66.51 \\
			COLO\_205     & 62.90 & 64.11 & 67.23 & 83.70 & 78.56 & 80.44 & 68.16 \\
			DLD\_1        & 57.49 & 83.50 & 76.64 & 60.77 & 60.49 & 54.91 & 82.82 \\
			DMS\_114      & 34.43 & 31.30 & 53.51 & 36.67 & 28.20 & 26.16 & 24.35 \\
			DMS\_273      & 51.05 & 36.32 & 28.90 & 27.73 & 36.85 & 32.34 & 65.98 \\
			DU\_145       & 66.54 & 55.83 & 72.09 & 73.78 & 71.78 & 66.02 & 62.44 \\
			EKVX          & 65.73 & 86.41 & 67.89 & 61.54 & 59.28 & 70.65 & 62.63 \\
			HCC\_2998     & 50.55 & 68.05 & 62.24 & 45.97 & 59.69 & 69.02 & 42.72 \\
			MDA\_MB\_435  & 73.95 & 86.62 & 80.55 & 76.97 & 70.03 & 86.71 & 77.40 \\
			NCI\_ADR\_RES & 53.77 & 27.44 & 53.04 & 78.92 & 50.70 & 51.94 & 50.32 \\
			SNB\_78       & 47.51 & 49.78 & 87.26 & 58.23 & 47.94 & 51.50 & 53.38 \\
			\hline
			Average       & 61.73 & 66.99 & 68.38 & 65.80 & 58.79 & 65.78 & 63.28 \\
			\hline
	\end{tabular}}
\end{table}

%%%%%%%%%%%%%%%%%
%% Robust Stacking
%%%%%%%%%%%%%%
\begin{table}[]
	\centering
	\caption{Robustness analysis to compare REFINED-CNN model stacking with 7 other competing models per NRMSE and each cell line of the NCI60 dataset. Each cell of the table represents the percentage for which REFINED-CNN model stacking outperforms the paired competing model.}
	\label{Rob_Stack_NRMSE}
	\resizebox{\textwidth}{!}{
		\begin{tabular}{|c|c|c|c|c|c|c|c|}
			\hline
			Cell lines    & MDS   & Isomap   & LLE   & LE    & iREFINED-CNN-AM & iREFINED-CNN-GM & REFINED-CNN image stacking \\
			\hline
			786\_0        & 79.50 & 84.75 & 87.78 & 80.29 & 51.09 & 48.63 & 61.68 \\
			A498          & 74.88 & 78.73 & 75.21 & 65.44 & 55.97 & 54.72 & 65.88 \\
			A549\_ATCC    & 68.38 & 68.30 & 80.38 & 77.88 & 54.61 & 57.07 & 60.43 \\
			ACHN          & 66.88 & 84.66 & 77.77 & 78.76 & 46.80 & 54.53 & 59.11 \\
			BT\_549       & 81.55 & 77.40 & 82.23 & 67.25 & 56.44 & 56.59 & 57.93 \\
			CAKI\_1       & 71.96 & 78.18 & 95.74 & 76.13 & 52.28 & 54.62 & 58.34 \\
			CCRF\_CEM     & 83.14 & 72.54 & 70.97 & 80.10 & 55.59 & 55.70 & 59.01 \\
			COLO\_205     & 79.80 & 72.97 & 78.61 & 75.30 & 48.83 & 48.05 & 54.35 \\
			DLD\_1        & 67.42 & 82.29 & 66.86 & 72.77 & 63.25 & 53.11 & 67.81 \\
			DMS\_114      & 67.78 & 62.29 & 77.86 & 77.09 & 61.89 & 64.24 & 74.60 \\
			DMS\_273      & 73.80 & 68.56 & 67.64 & 78.87 & 56.49 & 67.28 & 79.04 \\
			DU\_145       & 72.17 & 72.20 & 83.12 & 77.31 & 55.70 & 48.40 & 55.82 \\
			EKVX          & 74.11 & 79.77 & 84.91 & 73.68 & 51.51 & 56.49 & 57.46 \\
			HCC\_2998     & 76.47 & 72.92 & 77.82 & 76.74 & 55.49 & 53.89 & 62.21 \\
			MDA\_MB\_435  & 78.17 & 78.22 & 88.81 & 84.49 & 44.39 & 48.11 & 52.26 \\
			NCI\_ADR\_RES & 73.94 & 78.71 & 92.43 & 79.39 & 46.81 & 54.55 & 53.88 \\
			SNB\_78       & 60.34 & 69.02 & 80.52 & 65.54 & 58.72 & 51.30 & 65.12 \\
			\hline
			Average       & 73.55 & 75.38 & 80.51 & 75.71 & 53.87 & 54.55 & 61.47 \\
			\hline
	\end{tabular}}
\end{table}


\begin{table}[]
	\centering
	\caption{Robustness analysis to compare REFINED-CNN model stacking with 7 other competing models per NMAE and each cell line of the NCI60 dataset. Each cell of the table represents the percentage for which REFINED-CNN model stacking outperforms the paired competing model.}
	\label{Rob_Stack_NMAE}
	\resizebox{\textwidth}{!}{
		\begin{tabular}{|c|c|c|c|c|c|c|c|}
			\hline
			Cell lines    & MDS   & Isomap   & LLE   & LE    & iREFINED-CNN-AM & iREFINED-CNN-GM & REFINED-CNN image stacking \\
			\hline
			7786\_0        & 74.39 & 70.72 & 90.84 & 74.80 & 34.88       & 36.99       & 61.05          \\
			A498          & 72.49 & 80.39 & 74.26 & 61.68 & 50.66       & 40.42       & 54.69          \\
			A549\_ATCC    & 61.86 & 64.58 & 85.77 & 79.10 & 41.28       & 38.91       & 53.22          \\
			ACHN          & 62.30 & 77.11 & 63.56 & 74.96 & 25.34       & 40.40       & 52.34          \\
			BT\_549       & 70.29 & 69.01 & 91.14 & 60.75 & 58.43       & 40.98       & 50.54          \\
			CAKI\_1       & 65.93 & 83.36 & 97.60 & 68.98 & 39.39       & 45.41       & 47.66          \\
			CCRF\_CEM     & 69.90 & 64.28 & 65.09 & 60.82 & 53.41       & 37.60       & 46.24          \\
			COLO\_205     & 78.76 & 65.19 & 76.31 & 70.37 & 38.17       & 29.05       & 47.19          \\
			DLD\_1        & 65.36 & 80.69 & 61.10 & 68.72 & 45.51       & 42.03       & 63.84          \\
			DMS\_114      & 60.24 & 59.06 & 91.40 & 77.89 & 47.55       & 62.53       & 83.09          \\
			DMS\_273      & 88.00 & 78.04 & 58.80 & 85.84 & 36.41       & 49.97       & 84.44          \\
			DU\_145       & 60.07 & 67.45 & 80.34 & 72.32 & 45.76       & 44.12       & 55.46          \\
			EKVX          & 72.22 & 72.24 & 83.05 & 66.67 & 41.69       & 47.40       & 52.19          \\
			HCC\_2998     & 70.97 & 61.12 & 81.79 & 74.65 & 35.23       & 33.73       & 60.87          \\
			MDA\_MB\_435  & 78.35 & 70.72 & 93.28 & 90.44 & 34.84       & 34.84       & 43.00          \\
			NCI\_ADR\_RES & 69.96 & 77.08 & 97.04 & 74.71 & 40.06       & 41.70       & 54.47          \\
			SNB\_78       & 57.66 & 72.29 & 88.19 & 69.58 & 37.06       & 38.02       & 65.09          \\
			\hline
			Average       & 69.34 & 71.37 & 81.15 & 72.49 & 41.51       & 41.42       & 57.38         \\
			\hline
	\end{tabular}}
\end{table}

\begin{table}[]
	\centering
	\caption{Robustness analysis to compare REFINED-CNN model stacking with 7 other competing models per PCC and each cell line of the NCI60 dataset. Each cell of the table represents the percentage for which REFINED-CNN model stacking outperforms the paired competing model.}
	\label{Rob_Stack_PCC}
	\resizebox{\textwidth}{!}{
		\begin{tabular}{|c|c|c|c|c|c|c|c|}
			\hline
			Cell lines    & MDS   & Isomap   & LLE   & LE    & iREIFNED-CNN-AM & iREFINED-CNN-GM & REFINED-CNN image stacking \\
			\hline
			786\_0        & 74.24 & 70.68 & 85.35 & 74.03 & 49.89       & 48.49       & 62.31          \\
			A498          & 69.17 & 71.21 & 71.45 & 63.34 & 53.65       & 51.09       & 60.94          \\
			A549\_ATCC    & 64.30 & 69.08 & 79.72 & 69.32 & 52.12       & 55.30       & 57.35          \\
			ACHN          & 66.25 & 83.43 & 75.30 & 77.07 & 43.54       & 51.28       & 56.11          \\
			BT\_549       & 74.04 & 74.10 & 71.94 & 59.45 & 54.81       & 49.47       & 57.50          \\
			CAKI\_1       & 68.07 & 74.65 & 89.53 & 74.31 & 49.47       & 52.45       & 57.13          \\
			CCRF\_CEM     & 74.24 & 68.02 & 69.15 & 72.05 & 54.62       & 52.71       & 57.26          \\
			COLO\_205     & 71.76 & 67.32 & 72.03 & 73.10 & 49.60       & 47.18       & 51.92          \\
			DLD\_1        & 66.56 & 74.62 & 66.09 & 70.00 & 61.87       & 53.69       & 65.62          \\
			DMS\_114      & 64.60 & 58.15 & 77.72 & 67.15 & 53.20       & 60.74       & 66.08          \\
			DMS\_273      & 70.88 & 65.49 & 61.40 & 71.29 & 50.46       & 61.90       & 79.35          \\
			DU\_145       & 68.26 & 69.87 & 79.35 & 74.42 & 53.32       & 48.03       & 53.94          \\
			EKVX          & 68.52 & 72.77 & 79.69 & 68.26 & 50.35       & 54.61       & 55.40          \\
			HCC\_2998     & 73.48 & 70.79 & 76.75 & 71.59 & 53.96       & 51.04       & 57.52          \\
			MDA\_MB\_435  & 69.41 & 75.42 & 80.22 & 73.21 & 42.94       & 43.66       & 51.56          \\
			NCI\_ADR\_RES & 69.52 & 70.06 & 81.70 & 73.00 & 45.06       & 50.71       & 53.35          \\
			SNB\_78       & 55.71 & 64.73 & 82.05 & 62.45 & 53.75       & 51.67       & 63.60          \\
			\hline
			Average       & 68.76 & 70.61 & 76.44 & 70.24 & 51.33       & 52.00       & 59.23          \\
			\hline
	\end{tabular}}
\end{table}

\begin{table}[]
	\centering
	\caption{Robustness analysis to compare REFINED-CNN model stacking with 7 other competing models per Bias and each cell line of the NCI60 dataset. Each cell of the table represents the percentage for which REFINED-CNN model stacking outperforms the paired competing model.}
	\label{Rob_Stack_Bias}
	\resizebox{\textwidth}{!}{
		\begin{tabular}{|c|c|c|c|c|c|c|c|}
			\hline
			Cell lines    & MDS   & Isomap   & LLE   & LE    & iREFINED-CNN-AM & iREFINED-CNN-GM & REFINED-CNN model stacking \\
			\hline
			786\_0        & 32.11 & 70.03 & 45.72 & 62.82 & 31.75      & 20.29       & 58.96          \\
			A498          & 33.13 & 35.91 & 31.97 & 34.77 & 42.82      & 28.45       & 48.83          \\
			A549\_ATCC    & 52.08 & 56.38 & 61.77 & 39.24 & 40.15      & 37.47       & 40.14          \\
			ACHN          & 44.00 & 63.36 & 66.60 & 56.02 & 27.54      & 22.36       & 32.57          \\
			BT\_549       & 58.37 & 67.02 & 54.54 & 33.32 & 35.69      & 23.42       & 55.20          \\
			CAKI\_1       & 34.50 & 42.20 & 58.22 & 69.06 & 36.96      & 32.49       & 38.84          \\
			CCRF\_CEM     & 71.38 & 63.78 & 50.97 & 68.68 & 42.49      & 34.92       & 45.89          \\
			COLO\_205     & 33.82 & 38.64 & 43.05 & 60.90 & 55.07      & 29.65       & 34.98          \\
			DLD\_1        & 51.07 & 75.06 & 74.31 & 57.30 & 56.58      & 48.94       & 81.51          \\
			DMS\_114      & 59.41 & 55.18 & 74.77 & 59.82 & 46.77      & 74.83       & 48.77          \\
			DMS\_273      & 66.87 & 53.28 & 39.19 & 46.09 & 53.02      & 70.73       & 77.21          \\
			DU\_145       & 55.84 & 41.08 & 64.30 & 59.47 & 57.24      & 40.66       & 52.35          \\
			EKVX          & 46.13 & 74.81 & 47.80 & 38.56 & 41.25      & 31.69       & 40.32          \\
			HCC\_2998     & 37.91 & 52.40 & 48.46 & 28.53 & 42.29      & 37.09       & 27.67          \\
			MDA\_MB\_435  & 37.17 & 55.32 & 47.51 & 39.03 & 23.36      & 14.93       & 31.71          \\
			NCI\_ADR\_RES & 56.77 & 25.45 & 51.75 & 81.01 & 49.84      & 49.66       & 51.86          \\
			SNB\_78       & 46.70 & 48.35 & 89.46 & 57.18 & 47.59      & 54.83       & 56.61          \\
			\hline
			Average       & 48.07 & 54.01 & 55.90 & 52.46 & 42.96      & 38.38       & 48.44         \\
			\hline
	\end{tabular}}
\end{table}


% Please add the following required packages to your document preamble:
% \usepackage{multirow}
%\begin{table}[]
%	\centering
%	\caption{Gap statistics analysis to compare REFINED-CNN model stacking, iREFINED-CNN GM/AM, and REFINED-CNN image stacking models with 4 other single REFINED-CNN models in terms of NRMSE and NMAE per each cell line paired with the null model. The wider (larger) Gap value indicates better performance.}
%	\label{GapStatNCI60_error}
%	\resizebox{\textwidth}{!}{
%		\begin{tabular}{|c|cccccccc|cccccccc|}
%			\hline
%			\multirow{2}{*}{Cell lines} & \multicolumn{8}{c|}{NRMSE}                                                                 & \multicolumn{8}{c|}{NMAE}                                                                  \\
%			& Isomap   & MDS   & LLE   & LE    & iREFINED-CNN-AM & iREFINED-CNN-GM & REFINED-CNN image stacking & REFINED-CNN model stacking & Isomap   & MDS   & LLE   & LE    & iREFINED-CNN-AM & iREFINED-CNN-GM & REFINED-CNN image stacking & REFINED-CNN model stacking \\
%			\hline
%			786\_0                      & 0.703 & 0.715 & 0.678 & 0.714 & 0.803       & 0.804       & 0.775          & 0.807        & 0.653 & 0.644 & 0.569 & 0.645 & 0.738       & 0.731       & 0.676          & 0.701        \\
%			A498                        & 0.700 & 0.708 & 0.703 & 0.742 & 0.774       & 0.774       & 0.744          & 0.783        & 0.598 & 0.626 & 0.620 & 0.658 & 0.686       & 0.709       & 0.674          & 0.683        \\
%			A549\_ATCC                  & 0.758 & 0.761 & 0.723 & 0.730 & 0.805       & 0.803       & 0.795          & 0.822        & 0.690 & 0.698 & 0.621 & 0.644 & 0.751       & 0.750       & 0.720          & 0.726        \\
%			ACHN                        & 0.697 & 0.764 & 0.727 & 0.723 & 0.828       & 0.799       & 0.788          & 0.812        & 0.623 & 0.662 & 0.663 & 0.629 & 0.761       & 0.721       & 0.687          & 0.694        \\
%			BT\_549                     & 0.675 & 0.650 & 0.650 & 0.703 & 0.735       & 0.740       & 0.729          & 0.751        & 0.605 & 0.597 & 0.513 & 0.621 & 0.629       & 0.671       & 0.640          & 0.644        \\
%			CAKI\_1                     & 0.692 & 0.723 & 0.584 & 0.707 & 0.779       & 0.776       & 0.763          & 0.784        & 0.579 & 0.637 & 0.450 & 0.636 & 0.711       & 0.695       & 0.689          & 0.681        \\
%			CCRF\_CEM                   & 0.714 & 0.677 & 0.717 & 0.692 & 0.757       & 0.762       & 0.754          & 0.774        & 0.638 & 0.621 & 0.625 & 0.638 & 0.659       & 0.699       & 0.677          & 0.667        \\
%			COLO\_205                   & 0.737 & 0.715 & 0.717 & 0.734 & 0.812       & 0.818       & 0.801          & 0.811        & 0.672 & 0.625 & 0.640 & 0.664 & 0.737       & 0.760       & 0.713          & 0.707        \\
%			DLD\_1                      & 0.695 & 0.750 & 0.749 & 0.731 & 0.766       & 0.799       & 0.755          & 0.807        & 0.612 & 0.668 & 0.676 & 0.644 & 0.718       & 0.725       & 0.669          & 0.704        \\
%			DMS\_114                    & 0.754 & 0.733 & 0.699 & 0.698 & 0.751       & 0.753       & 0.707          & 0.790        & 0.664 & 0.656 & 0.549 & 0.603 & 0.693       & 0.657       & 0.573          & 0.685        \\
%			DMS\_273                    & 0.742 & 0.726 & 0.744 & 0.698 & 0.779       & 0.748       & 0.702          & 0.799        & 0.606 & 0.582 & 0.680 & 0.574 & 0.740       & 0.704       & 0.595          & 0.702        \\
%			DU\_145                     & 0.707 & 0.713 & 0.675 & 0.694 & 0.769       & 0.783       & 0.768          & 0.777        & 0.633 & 0.654 & 0.597 & 0.621 & 0.696       & 0.692       & 0.667          & 0.679        \\
%			EKVX                        & 0.664 & 0.686 & 0.637 & 0.678 & 0.755       & 0.740       & 0.743          & 0.761        & 0.602 & 0.593 & 0.556 & 0.611 & 0.675       & 0.662       & 0.650          & 0.654        \\
%			HCC\_2998                   & 0.732 & 0.714 & 0.707 & 0.705 & 0.778       & 0.790       & 0.763          & 0.799        & 0.660 & 0.631 & 0.600 & 0.615 & 0.723       & 0.722       & 0.662          & 0.685        \\
%			MDA\_MB\_435                & 0.684 & 0.688 & 0.633 & 0.652 & 0.779       & 0.766       & 0.759          & 0.764        & 0.615 & 0.585 & 0.502 & 0.529 & 0.704       & 0.699       & 0.676          & 0.663        \\
%			NCI\_ADR\_RES               & 0.649 & 0.685 & 0.590 & 0.658 & 0.765       & 0.745       & 0.740          & 0.753        & 0.570 & 0.609 & 0.451 & 0.594 & 0.679       & 0.677       & 0.651          & 0.658        \\
%			SNB\_78                     & 0.675 & 0.711 & 0.623 & 0.693 & 0.722       & 0.744       & 0.691          & 0.748        & 0.585 & 0.640 & 0.524 & 0.601 & 0.709       & 0.698       & 0.616          & 0.664        \\
%			\hline
%			Average                     & 0.705 & 0.713 & 0.680 & 0.703 & 0.774       & 0.773       & 0.752          & 0.785        & 0.624 & 0.631 & 0.579 & 0.619 & 0.706       & 0.704       & 0.661          & 0.682   \\
%			\hline
%		\end{tabular}
%	}
%\end{table}
%

% Please add the following required packages to your document preamble:
% \usepackage{multirow}
% \usepackage{graphicx}
% Please add the following required packages to your document preamble:
% \usepackage{graphicx}
% Please add the following required packages to your document preamble:
% \usepackage{graphicx}
\begin{table}[]
	\centering
	\caption{Gap statistics analysis to compare REFINED-CNN model stacking, iREFINED-CNN GM/AM, and REFINED-CNN image stacking models with 4 other single REFINED-CNN models in terms of NRMSE per each cell line paired with the null model. The wider (larger) Gap value indicates better performance.}
	\label{tab:GapStatNCI60_error1}
	\resizebox{\textwidth}{!}{%
		\begin{tabular}{|c|cccccccc|}
			\hline
			Cell lines    & Isomap & MDS   & LLE   & LE    & \begin{tabular}[c]{@{}c@{}}iREFINED\\ -CNN-AM\end{tabular} & \begin{tabular}[c]{@{}c@{}}iREFINED\\ -CNN-GM\end{tabular} & \begin{tabular}[c]{@{}c@{}}REFINED-CNN \\ image stacking\end{tabular} & \begin{tabular}[c]{@{}c@{}}REFINED-CNN\\  model stacking\end{tabular} \\
			\hline
			786\_0        & 0.703  & 0.715 & 0.678 & 0.714 & 0.803                                                      & 0.804                                                      & 0.775                                                                 & 0.807                                                                 \\
			A498          & 0.700  & 0.708 & 0.703 & 0.742 & 0.774                                                      & 0.774                                                      & 0.744                                                                 & 0.783                                                                 \\
			A549\_ATCC    & 0.758  & 0.761 & 0.723 & 0.730 & 0.805                                                      & 0.803                                                      & 0.795                                                                 & 0.822                                                                 \\
			ACHN          & 0.697  & 0.764 & 0.727 & 0.723 & 0.828                                                      & 0.799                                                      & 0.788                                                                 & 0.812                                                                 \\
			BT\_549       & 0.675  & 0.650 & 0.650 & 0.703 & 0.735                                                      & 0.740                                                      & 0.729                                                                 & 0.751                                                                 \\
			CAKI\_1       & 0.692  & 0.723 & 0.584 & 0.707 & 0.779                                                      & 0.776                                                      & 0.763                                                                 & 0.784                                                                 \\
			CCRF\_CEM     & 0.714  & 0.677 & 0.717 & 0.692 & 0.757                                                      & 0.762                                                      & 0.754                                                                 & 0.774                                                                 \\
			COLO\_205     & 0.737  & 0.715 & 0.717 & 0.734 & 0.812                                                      & 0.818                                                      & 0.801                                                                 & 0.811                                                                 \\
			DLD\_1        & 0.695  & 0.750 & 0.749 & 0.731 & 0.766                                                      & 0.799                                                      & 0.755                                                                 & 0.807                                                                 \\
			DMS\_114      & 0.754  & 0.733 & 0.699 & 0.698 & 0.751                                                      & 0.753                                                      & 0.707                                                                 & 0.790                                                                 \\
			DMS\_273      & 0.742  & 0.726 & 0.744 & 0.698 & 0.779                                                      & 0.748                                                      & 0.702                                                                 & 0.799                                                                 \\
			DU\_145       & 0.707  & 0.713 & 0.675 & 0.694 & 0.769                                                      & 0.783                                                      & 0.768                                                                 & 0.777                                                                 \\
			EKVX          & 0.664  & 0.686 & 0.637 & 0.678 & 0.755                                                      & 0.740                                                      & 0.743                                                                 & 0.761                                                                 \\
			HCC\_2998     & 0.732  & 0.714 & 0.707 & 0.705 & 0.778                                                      & 0.790                                                      & 0.763                                                                 & 0.799                                                                 \\
			MDA\_MB\_435  & 0.684  & 0.688 & 0.633 & 0.652 & 0.779                                                      & 0.766                                                      & 0.759                                                                 & 0.764                                                                 \\
			NCI\_ADR\_RES & 0.649  & 0.685 & 0.590 & 0.658 & 0.765                                                      & 0.745                                                      & 0.740                                                                 & 0.753                                                                 \\
			SNB\_78       & 0.675  & 0.711 & 0.623 & 0.693 & 0.722                                                      & 0.744                                                      & 0.691                                                                 & 0.748                                                                 \\
			\hline
			Average       & 0.705  & 0.713 & 0.680 & 0.703 & 0.774                                                      & 0.773                                                      & 0.752                                                                 & 0.785     \\
			\hline                                                           
		\end{tabular}%
	}
\end{table}


% Please add the following required packages to your document preamble:
% \usepackage{graphicx}
\begin{table}[]
	\centering
	\caption{Gap statistics analysis to compare REFINED-CNN model stacking, iREFINED-CNN GM/AM, and REFINED-CNN image stacking models with 4 other single REFINED-CNN models in terms of NMAE per each cell line paired with the null model. The wider (larger) Gap value indicates better performance.}
	\label{tab:GapStatNCI60_error2}
	\resizebox{\textwidth}{!}{%
		\begin{tabular}{|c|cccccccc|}
			\hline
			Cell lines    & Isomap & MDS   & LLE   & LE    & \begin{tabular}[c]{@{}c@{}}iREFINED\\ -CNN-AM\end{tabular} & \begin{tabular}[c]{@{}c@{}}iREFINED\\ -CNN-GM\end{tabular} & \begin{tabular}[c]{@{}c@{}}REFINED-CNN \\ image stacking\end{tabular} & \begin{tabular}[c]{@{}c@{}}REFINED-CNN\\  model stacking\end{tabular} \\
			\hline
			786\_0        & 0.653  & 0.644 & 0.569 & 0.645 & 0.738                                                      & 0.731                                                      & 0.676                                                                 & 0.701                                                                 \\
			A498          & 0.598  & 0.626 & 0.620 & 0.658 & 0.686                                                      & 0.709                                                      & 0.674                                                                 & 0.683                                                                 \\
			A549\_ATCC    & 0.690  & 0.698 & 0.621 & 0.644 & 0.751                                                      & 0.750                                                      & 0.720                                                                 & 0.726                                                                 \\
			ACHN          & 0.623  & 0.662 & 0.663 & 0.629 & 0.761                                                      & 0.721                                                      & 0.687                                                                 & 0.694                                                                 \\
			BT\_549       & 0.605  & 0.597 & 0.513 & 0.621 & 0.629                                                      & 0.671                                                      & 0.640                                                                 & 0.644                                                                 \\
			CAKI\_1       & 0.579  & 0.637 & 0.450 & 0.636 & 0.711                                                      & 0.695                                                      & 0.689                                                                 & 0.681                                                                 \\
			CCRF\_CEM     & 0.638  & 0.621 & 0.625 & 0.638 & 0.659                                                      & 0.699                                                      & 0.677                                                                 & 0.667                                                                 \\
			COLO\_205     & 0.672  & 0.625 & 0.640 & 0.664 & 0.737                                                      & 0.760                                                      & 0.713                                                                 & 0.707                                                                 \\
			DLD\_1        & 0.612  & 0.668 & 0.676 & 0.644 & 0.718                                                      & 0.725                                                      & 0.669                                                                 & 0.704                                                                 \\
			DMS\_114      & 0.664  & 0.656 & 0.549 & 0.603 & 0.693                                                      & 0.657                                                      & 0.573                                                                 & 0.685                                                                 \\
			DMS\_273      & 0.606  & 0.582 & 0.680 & 0.574 & 0.740                                                      & 0.704                                                      & 0.595                                                                 & 0.702                                                                 \\
			DU\_145       & 0.633  & 0.654 & 0.597 & 0.621 & 0.696                                                      & 0.692                                                      & 0.667                                                                 & 0.679                                                                 \\
			EKVX          & 0.602  & 0.593 & 0.556 & 0.611 & 0.675                                                      & 0.662                                                      & 0.650                                                                 & 0.654                                                                 \\
			HCC\_2998     & 0.660  & 0.631 & 0.600 & 0.615 & 0.723                                                      & 0.722                                                      & 0.662                                                                 & 0.685                                                                 \\
			MDA\_MB\_435  & 0.615  & 0.585 & 0.502 & 0.529 & 0.704                                                      & 0.699                                                      & 0.676                                                                 & 0.663                                                                 \\
			NCI\_ADR\_RES & 0.570  & 0.609 & 0.451 & 0.594 & 0.679                                                      & 0.677                                                      & 0.651                                                                 & 0.658                                                                 \\
			SNB\_78       & 0.585  & 0.640 & 0.524 & 0.601 & 0.709                                                      & 0.698                                                      & 0.616                                                                 & 0.664                                                                 \\
			\hline
			Average       & 0.624  & 0.631 & 0.579 & 0.619 & 0.706                                                      & 0.704                                                      & 0.661                                                                 & 0.682 \\
			\hline                                                               
		\end{tabular}%
	}
\end{table}

% Please add the following required packages to your document preamble:
% \usepackage{multirow}
%\begin{table}[]
%	\centering
%	\caption{Gap statistics analysis to compare REFINED-CNN model stacking, iREFINED-CNN GM/AM, and REFINED-CNN image stacking models with 4 other single REFINED CNN models in terms of PCC and Bias per each cell line paired with the null model. The wider (larger) Gap value indicates better performance.}
%	\label{GapStatNCI60_PCC}
%	\resizebox{\textwidth}{!}{
%		\begin{tabular}{|c|cccccccc|cccccccc|}
%			\hline
%			\multirow{2}{*}{Cell lines} & \multicolumn{8}{c|}{PCC}                                                                   & \multicolumn{8}{c|}{Bias}                                                                  \\
%			& Isomap   & MDS   & LLE   & LE    & iREFINED-CNN-AM & iREFINED-CNN-GM & REFINED-CNN image stacking & REFINED-CNN model stacking & Isomap   & MDS   & LLE   & LE    & iREFINED-CNN-AM & iREFINED-CNN-GM & REFINED-CNN image stacking & REFINED-CNN model stacking \\
%			\hline
%			786\_0                      & 0.662 & 0.655 & 0.619 & 0.651 & 0.724       & 0.727       & 0.691          & 0.725        & 0.423 & 0.565 & 0.510 & 0.452 & 0.558       & 0.606       & 0.478          & 0.499        \\
%			A498                        & 0.643 & 0.645 & 0.643 & 0.667 & 0.692       & 0.701       & 0.672          & 0.700        & 0.532 & 0.538 & 0.547 & 0.524 & 0.516       & 0.570       & 0.483          & 0.480        \\
%			A549\_ATCC                  & 0.685 & 0.690 & 0.649 & 0.681 & 0.728       & 0.725       & 0.717          & 0.736        & 0.541 & 0.551 & 0.508 & 0.611 & 0.577       & 0.594       & 0.584          & 0.551        \\
%			ACHN                        & 0.621 & 0.686 & 0.657 & 0.645 & 0.747       & 0.724       & 0.712          & 0.728        & 0.471 & 0.540 & 0.462 & 0.493 & 0.600       & 0.611       & 0.568          & 0.515        \\
%			BT\_549                     & 0.594 & 0.589 & 0.599 & 0.638 & 0.660       & 0.675       & 0.645          & 0.669        & 0.412 & 0.455 & 0.457 & 0.530 & 0.508       & 0.575       & 0.460          & 0.466        \\
%			CAKI\_1                     & 0.628 & 0.653 & 0.561 & 0.630 & 0.701       & 0.696       & 0.683          & 0.701        & 0.505 & 0.528 & 0.463 & 0.424 & 0.522       & 0.536       & 0.525          & 0.482        \\
%			CCRF\_CEM                   & 0.635 & 0.616 & 0.638 & 0.627 & 0.678       & 0.685       & 0.673          & 0.690        & 0.443 & 0.412 & 0.480 & 0.418 & 0.494       & 0.524       & 0.486          & 0.473        \\
%			COLO\_205                   & 0.677 & 0.664 & 0.656 & 0.658 & 0.729       & 0.738       & 0.721          & 0.726        & 0.582 & 0.581 & 0.565 & 0.507 & 0.537       & 0.617       & 0.576          & 0.534        \\
%			DLD\_1                      & 0.636 & 0.669 & 0.667 & 0.652 & 0.683       & 0.715       & 0.673          & 0.721        & 0.426 & 0.513 & 0.433 & 0.502 & 0.495       & 0.538       & 0.410          & 0.526        \\
%			DMS\_114                    & 0.679 & 0.661 & 0.611 & 0.652 & 0.693       & 0.675       & 0.651          & 0.705        & 0.506 & 0.493 & 0.426 & 0.484 & 0.528       & 0.430       & 0.536          & 0.512        \\
%			DMS\_273                    & 0.672 & 0.650 & 0.680 & 0.646 & 0.709       & 0.681       & 0.613          & 0.715        & 0.514 & 0.456 & 0.568 & 0.543 & 0.514       & 0.460       & 0.412          & 0.520        \\
%			DU\_145                     & 0.643 & 0.643 & 0.602 & 0.620 & 0.688       & 0.703       & 0.688          & 0.695        & 0.535 & 0.487 & 0.465 & 0.471 & 0.479       & 0.543       & 0.507          & 0.503        \\
%			EKVX                        & 0.596 & 0.614 & 0.572 & 0.611 & 0.675       & 0.667       & 0.662          & 0.676        & 0.400 & 0.488 & 0.472 & 0.502 & 0.514       & 0.540       & 0.496          & 0.471        \\
%			HCC\_2998                   & 0.654 & 0.649 & 0.637 & 0.652 & 0.706       & 0.711       & 0.694          & 0.715        & 0.494 & 0.540 & 0.503 & 0.565 & 0.528       & 0.538       & 0.560          & 0.493        \\
%			MDA\_MB\_435                & 0.609 & 0.620 & 0.588 & 0.610 & 0.700       & 0.694       & 0.677          & 0.680        & 0.437 & 0.496 & 0.461 & 0.499 & 0.531       & 0.574       & 0.497          & 0.454        \\
%			NCI\_ADR\_RES               & 0.615 & 0.610 & 0.560 & 0.598 & 0.682       & 0.666       & 0.656          & 0.670        & 0.567 & 0.465 & 0.472 & 0.364 & 0.490       & 0.473       & 0.468          & 0.481        \\
%			SNB\_78                     & 0.617 & 0.645 & 0.527 & 0.619 & 0.656       & 0.667       & 0.615          & 0.670        & 0.517 & 0.530 & 0.340 & 0.486 & 0.539       & 0.504       & 0.486          & 0.514        \\
%			\hline
%			Average                     & 0.639 & 0.645 & 0.616 & 0.639 & 0.697       & 0.697       & 0.673          & 0.701        & 0.489 & 0.508 & 0.478 & 0.493 & 0.525       & 0.543       & 0.502          & 0.498    \\
%			\hline
%		\end{tabular}
%	}
%\end{table}


% Please add the following required packages to your document preamble:
% \usepackage{graphicx}
\begin{table}[]
	\centering
	\caption{Gap statistics analysis to compare REFINED-CNN model stacking, iREFINED-CNN GM/AM, and REFINED-CNN image stacking models with 4 other single REFINED CNN models in terms of PCC per each cell line paired with the null model. The wider (larger) Gap value indicates better performance.}
	\label{tab:GapStatNCI60_PCC}
	\resizebox{\textwidth}{!}{%
		\begin{tabular}{|c|cccccccc|}
			\hline
			Cell lines    & Isomap & MDS   & LLE   & LE    & \begin{tabular}[c]{@{}c@{}}iREFINED\\ -CNN-AM\end{tabular} & \begin{tabular}[c]{@{}c@{}}iREFINED\\ -CNN-GM\end{tabular} & \begin{tabular}[c]{@{}c@{}}REFINED-CNN \\ image stacking\end{tabular} & \begin{tabular}[c]{@{}c@{}}REFINED-CNN\\  model stacking\end{tabular} \\
			\hline
			786\_0        & 0.662  & 0.655 & 0.619 & 0.651 & 0.724                                                      & 0.727                                                      & 0.691                                                                 & 0.725                                                                 \\
			A498          & 0.643  & 0.645 & 0.643 & 0.667 & 0.692                                                      & 0.701                                                      & 0.672                                                                 & 0.700                                                                 \\
			A549\_ATCC    & 0.685  & 0.690 & 0.649 & 0.681 & 0.728                                                      & 0.725                                                      & 0.717                                                                 & 0.736                                                                 \\
			ACHN          & 0.621  & 0.686 & 0.657 & 0.645 & 0.747                                                      & 0.724                                                      & 0.712                                                                 & 0.728                                                                 \\
			BT\_549       & 0.594  & 0.589 & 0.599 & 0.638 & 0.660                                                      & 0.675                                                      & 0.645                                                                 & 0.669                                                                 \\
			CAKI\_1       & 0.628  & 0.653 & 0.561 & 0.630 & 0.701                                                      & 0.696                                                      & 0.683                                                                 & 0.701                                                                 \\
			CCRF\_CEM     & 0.635  & 0.616 & 0.638 & 0.627 & 0.678                                                      & 0.685                                                      & 0.673                                                                 & 0.690                                                                 \\
			COLO\_205     & 0.677  & 0.664 & 0.656 & 0.658 & 0.729                                                      & 0.738                                                      & 0.721                                                                 & 0.726                                                                 \\
			DLD\_1        & 0.636  & 0.669 & 0.667 & 0.652 & 0.683                                                      & 0.715                                                      & 0.673                                                                 & 0.721                                                                 \\
			DMS\_114      & 0.679  & 0.661 & 0.611 & 0.652 & 0.693                                                      & 0.675                                                      & 0.651                                                                 & 0.705                                                                 \\
			DMS\_273      & 0.672  & 0.650 & 0.680 & 0.646 & 0.709                                                      & 0.681                                                      & 0.613                                                                 & 0.715                                                                 \\
			DU\_145       & 0.643  & 0.643 & 0.602 & 0.620 & 0.688                                                      & 0.703                                                      & 0.688                                                                 & 0.695                                                                 \\
			EKVX          & 0.596  & 0.614 & 0.572 & 0.611 & 0.675                                                      & 0.667                                                      & 0.662                                                                 & 0.676                                                                 \\
			HCC\_2998     & 0.654  & 0.649 & 0.637 & 0.652 & 0.706                                                      & 0.711                                                      & 0.694                                                                 & 0.715                                                                 \\
			MDA\_MB\_435  & 0.609  & 0.620 & 0.588 & 0.610 & 0.700                                                      & 0.694                                                      & 0.677                                                                 & 0.680                                                                 \\
			NCI\_ADR\_RES & 0.615  & 0.610 & 0.560 & 0.598 & 0.682                                                      & 0.666                                                      & 0.656                                                                 & 0.670                                                                 \\
			SNB\_78       & 0.617  & 0.645 & 0.527 & 0.619 & 0.656                                                      & 0.667                                                      & 0.615                                                                 & 0.670                                                                 \\
			\hline
			Average       & 0.639  & 0.645 & 0.616 & 0.639 & 0.697                                                      & 0.697                                                      & 0.673                                                                 & 0.701 \\
			\hline                                                               
		\end{tabular}%
	}
\end{table}


% Please add the following required packages to your document preamble:
% \usepackage{graphicx}
\begin{table}[]
	\centering
	\caption{Gap statistics analysis to compare REFINED-CNN model stacking, iREFINED-CNN GM/AM, and REFINED-CNN image stacking models with 4 other single REFINED CNN models in terms of Bias per each cell line paired with the null model. The wider (larger) Gap value indicates better performance.}
	\label{tab:GapStatNCI60_Bias}
	\resizebox{\textwidth}{!}{%
		\begin{tabular}{|c|cccccccc|}
			\hline
			Cell lines    & Isomap & MDS   & LLE   & LE    & \begin{tabular}[c]{@{}c@{}}iREFINED\\ -CNN-AM\end{tabular} & \begin{tabular}[c]{@{}c@{}}iREFINED\\ -CNN-GM\end{tabular} & \begin{tabular}[c]{@{}c@{}}REFINED-CNN \\ image stacking\end{tabular} & \begin{tabular}[c]{@{}c@{}}REFINED-CNN \\ model stacking\end{tabular} \\
			\hline
			786\_0        & 0.423  & 0.565 & 0.510 & 0.452 & 0.558                                                      & 0.606                                                      & 0.478                                                                 & 0.499                                                                 \\
			A498          & 0.532  & 0.538 & 0.547 & 0.524 & 0.516                                                      & 0.570                                                      & 0.483                                                                 & 0.480                                                                 \\
			A549\_ATCC    & 0.541  & 0.551 & 0.508 & 0.611 & 0.577                                                      & 0.594                                                      & 0.584                                                                 & 0.551                                                                 \\
			ACHN          & 0.471  & 0.540 & 0.462 & 0.493 & 0.600                                                      & 0.611                                                      & 0.568                                                                 & 0.515                                                                 \\
			BT\_549       & 0.412  & 0.455 & 0.457 & 0.530 & 0.508                                                      & 0.575                                                      & 0.460                                                                 & 0.466                                                                 \\
			CAKI\_1       & 0.505  & 0.528 & 0.463 & 0.424 & 0.522                                                      & 0.536                                                      & 0.525                                                                 & 0.482                                                                 \\
			CCRF\_CEM     & 0.443  & 0.412 & 0.480 & 0.418 & 0.494                                                      & 0.524                                                      & 0.486                                                                 & 0.473                                                                 \\
			COLO\_205     & 0.582  & 0.581 & 0.565 & 0.507 & 0.537                                                      & 0.617                                                      & 0.576                                                                 & 0.534                                                                 \\
			DLD\_1        & 0.426  & 0.513 & 0.433 & 0.502 & 0.495                                                      & 0.538                                                      & 0.410                                                                 & 0.526                                                                 \\
			DMS\_114      & 0.506  & 0.493 & 0.426 & 0.484 & 0.528                                                      & 0.430                                                      & 0.536                                                                 & 0.512                                                                 \\
			DMS\_273      & 0.514  & 0.456 & 0.568 & 0.543 & 0.514                                                      & 0.460                                                      & 0.412                                                                 & 0.520                                                                 \\
			DU\_145       & 0.535  & 0.487 & 0.465 & 0.471 & 0.479                                                      & 0.543                                                      & 0.507                                                                 & 0.503                                                                 \\
			EKVX          & 0.400  & 0.488 & 0.472 & 0.502 & 0.514                                                      & 0.540                                                      & 0.496                                                                 & 0.471                                                                 \\
			HCC\_2998     & 0.494  & 0.540 & 0.503 & 0.565 & 0.528                                                      & 0.538                                                      & 0.560                                                                 & 0.493                                                                 \\
			MDA\_MB\_435  & 0.437  & 0.496 & 0.461 & 0.499 & 0.531                                                      & 0.574                                                      & 0.497                                                                 & 0.454                                                                 \\
			NCI\_ADR\_RES & 0.567  & 0.465 & 0.472 & 0.364 & 0.490                                                      & 0.473                                                      & 0.468                                                                 & 0.481                                                                 \\
			SNB\_78       & 0.517  & 0.530 & 0.340 & 0.486 & 0.539                                                      & 0.504                                                      & 0.486                                                                 & 0.514                                                                 \\
			\hline
			Average       & 0.489  & 0.508 & 0.478 & 0.493 & 0.525                                                      & 0.543                                                      & 0.502                                                                 & 0.498 \\
			\hline                                                               
		\end{tabular}%
	}
\end{table}

%\begin{figure*}
%	\begin{multicols}{2}
%		\includegraphics[width=\linewidth,height=0.25\textheight]{../iREFINED/Figures/786_0_NRMSE.pdf}\par 
%		%\caption{NRMSEs of 786\_0 cell line}
%		\includegraphics[width=\linewidth,height=0.25\textheight]{../iREFINED/Figures/786_0_NMAE.pdf}\par 
%		%\caption{NMAEs of 786\_0 cell line}
%	\end{multicols}
%	\begin{multicols}{2}
%		\includegraphics[width=\linewidth,height=0.25\textheight]{../iREFINED/Figures/BT_549_NRMSE.pdf}\par
%		%\caption{NRMSEs of BT\_549 cell line}
%		\includegraphics[width=\linewidth,height=0.25\textheight]{../iREFINED/Figures/BT_549_NMAE.pdf}\par
%		%\caption{NMAEs of BT\_549 cell line}
%	\end{multicols}
%	\begin{multicols}{2}
%		\includegraphics[width=\linewidth,height=0.25\textheight]{../iREFINED/Figures/SNB_78_NRMSE.pdf}\par
%		%\caption{NRMSEs of SNB\_78 cell line}
%		\includegraphics[width=\linewidth,height=0.25\textheight]{../iREFINED/Figures/SNB_78_NMAE.pdf}\par
%		%\caption{NMAEs of SNB\_78 cell line}
%	\end{multicols}
%	\caption{Distribution of NRMSEs and NMAEs metric of all eight models drawn from the Gap statistics test for three cell lines of the NCI60 dataset. The distributions clustered into two groups and their associated cluster centroids are shown with a vertical bar on the histogram plots.}
%	\label{GapDist}
%\end{figure*}


\begin{figure}
	\includegraphics[width=\linewidth,height=0.8\textheight]{Figures/786_0_NRMSE.pdf}
	\caption{Distribution of NRMSE of all eight models drawn from the Gap statistics test for the 780\_0 cell line of the NCI60 dataset. The distributions clustered into two groups and their associated cluster centroids are shown with a vertical bar on the histogram plots.}
	\label{GapDist_NRMSE1}
\end{figure}


\begin{figure}
	\includegraphics[width=\linewidth,height=0.8\textheight]{Figures/786_0_NMAE.pdf}
	\caption{Distribution of NMAE of all eight models drawn from the Gap statistics test for the 780\_0 cell line of the NCI60 dataset. The distributions clustered into two groups and their associated cluster centroids are shown with a vertical bar on the histogram plots.}
	\label{GapDist_NMAE1}
\end{figure}


\begin{figure}
	\includegraphics[width=\linewidth,height=0.8\textheight]{Figures/786_0_PCC.pdf}
	\caption{Distribution of PCC of all eight models drawn from the Gap statistics test for the 780\_0 cell line of the NCI60 dataset. The distributions clustered into two groups and their associated cluster centroids are shown with a vertical bar on the histogram plots.}
	\label{GapDist_PCC1}
\end{figure}

\begin{figure}
	\includegraphics[width=\linewidth,height=0.8\textheight]{Figures/786_0_Bias.pdf}
	\caption{Distribution of Bias of all eight models drawn from the Gap statistics test for the 780\_0 cell line of the NCI60 dataset. The distributions clustered into two groups and their associated cluster centroids are shown with a vertical bar on the histogram plots.}
	\label{GapDist_Bias1}
\end{figure}


\begin{figure}
	\includegraphics[width=\linewidth,height=0.8\textheight]{Figures/SNB_78_NRMSE.pdf}
	\caption{Distribution of NRMSE of all eight models drawn from the Gap statistics test for the SNB\_78 cell line of the NCI60 dataset. The distributions clustered into two groups and their associated cluster centroids are shown with a vertical bar on the histogram plots.}
	\label{GapDist_NRMSE2}
\end{figure}


\begin{figure}
	\includegraphics[width=\linewidth,height=0.8\textheight]{Figures/SNB_78_NMAE.pdf}
	\caption{Distribution of NMAE of all eight models drawn from the Gap statistics test for the SNB\_78 cell line of the NCI60 dataset. The distributions clustered into two groups and their associated cluster centroids are shown with a vertical bar on the histogram plots.}
	\label{GapDist_NMAE2}
\end{figure}


\begin{figure}
	\includegraphics[width=\linewidth,height=0.8\textheight]{Figures/SNB_78_PCC.pdf}
	\caption{Distribution of PCC of all eight models drawn from the Gap statistics test for the SNB\_78 cell line of the NCI60 dataset. The distributions clustered into two groups and their associated cluster centroids are shown with a vertical bar on the histogram plots.}
	\label{GapDist_PCC2}
\end{figure}

\begin{figure}
	\includegraphics[width=\linewidth,height=0.8\textheight]{Figures/SNB_78_Bias.pdf}
	\caption{Distribution of Bias of all eight models drawn from the Gap statistics test for the SNB\_78 cell line of the NCI60 dataset. The distributions clustered into two groups and their associated cluster centroids are shown with a vertical bar on the histogram plots.}
	\label{GapDist_Bias2}
\end{figure}


%\begin{figure*}
%	\begin{multicols}{2}
%		\includegraphics[width=\linewidth,height=0.25\textheight]{Figures/786_0_NRMSE.pdf}\par 
%		%\caption{NRMSEs of 786\_0 cell line}
%		\includegraphics[width=\linewidth,height=0.25\textheight]{Figures/786_0_NMAE.pdf}\par 
%		%\caption{NMAEs of 786\_0 cell line}
%	\end{multicols}
%	\begin{multicols}{2}
%		\includegraphics[width=\linewidth,height=0.25\textheight]{Figures/786_0_PCC.pdf}\par
%		%\caption{NRMSEs of BT\_549 cell line}
%		\includegraphics[width=\linewidth,height=0.25\textheight]{Figures/786_0_Bias.pdf}\par
%		%\caption{NMAEs of BT\_549 cell line}
%	\end{multicols}
%	%\begin{multicols}{2}
%	%	\includegraphics[width=\linewidth,height=0.25\textheight]{../iREFINED/Figures/SNB_78_NRMSE.pdf}\par
%		%\caption{NRMSEs of SNB\_78 cell line}
%	%	\includegraphics[width=\linewidth,height=0.25\textheight]{../iREFINED/Figures/SNB_78_NMAE.pdf}\par
%		%\caption{NMAEs of SNB\_78 cell line}
%	%\end{multicols}
%	\caption{Distribution of NRMSE, NMAE, PCC, and Bias metrics of all eight models drawn from the Gap statistics test for the 780\_0 cell line of the NCI60 dataset. The distributions clustered into two groups and their associated cluster centroids are shown with a vertical bar on the histogram plots.}
%	\label{GapDist1}
%\end{figure*}

%\begin{figure*}
%	\begin{multicols}{2}
%		\includegraphics[width=\linewidth,height=0.25\textheight]{Figures/SNB_78_NRMSE.pdf}\par 
%		%\caption{NRMSEs of 786\_0 cell line}
%		\includegraphics[width=\linewidth,height=0.25\textheight]{Figures/SNB_78_NMAE.pdf}\par 
%		%\caption{NMAEs of 786\_0 cell line}
%	\end{multicols}
%	\begin{multicols}{2}
%		\includegraphics[width=\linewidth,height=0.25\textheight]{Figures/SNB_78_PCC.pdf}\par
%		%\caption{NRMSEs of BT\_549 cell line}
%		\includegraphics[width=\linewidth,height=0.25\textheight]{Figures/SNB_78_Bias.pdf}\par
%		%\caption{NMAEs of BT\_549 cell line}
%	\end{multicols}
%	%\begin{multicols}{2}
%	%	\includegraphics[width=\linewidth,height=0.25\textheight]{../iREFINED/Figures/SNB_78_NRMSE.pdf}\par
%	%\caption{NRMSEs of SNB\_78 cell line}
%	%	\includegraphics[width=\linewidth,height=0.25\textheight]{../iREFINED/Figures/SNB_78_NMAE.pdf}\par
%	%\caption{NMAEs of SNB\_78 cell line}
%	%\end{multicols}
%	\caption{Distribution of NRMSE, NMAE, PCC, and Bias metrics of all eight models drawn from the Gap statistics test for the SNB\_78 cell line of the NCI60 dataset. The distributions clustered into two groups and their associated cluster centroids are shown with a vertical bar on the histogram plots.}
%	\label{GapDist2}
%\end{figure*}
%
\begin{figure}
	\includegraphics[width=\linewidth,height=0.8\textheight]{Figures/BT_549_NRMSE.pdf}
	\caption{Distribution of NRMSE of all eight models drawn from the Gap statistics test for the BT\_549 cell line of the NCI60 dataset. The distributions clustered into two groups and their associated cluster centroids are shown with a vertical bar on the histogram plots.}
	\label{GapDist_NRMSE3}
\end{figure}


\begin{figure}
	\includegraphics[width=\linewidth,height=0.8\textheight]{Figures/BT_549_NMAE.pdf}
	\caption{Distribution of NMAE of all eight models drawn from the Gap statistics test for the BT\_549 cell line of the NCI60 dataset. The distributions clustered into two groups and their associated cluster centroids are shown with a vertical bar on the histogram plots.}
	\label{GapDist_NMAE3}
\end{figure}


\begin{figure}
	\includegraphics[width=\linewidth,height=0.8\textheight]{Figures/BT_549_PCC.pdf}
	\caption{Distribution of PCC of all eight models drawn from the Gap statistics test for the BT\_549 cell line of the NCI60 dataset. The distributions clustered into two groups and their associated cluster centroids are shown with a vertical bar on the histogram plots.}
	\label{GapDist_PCC3}
\end{figure}

\begin{figure}
	\includegraphics[width=\linewidth,height=0.8\textheight]{Figures/BT_549_Bias.pdf}
	\caption{Distribution of Bias of all eight models drawn from the Gap statistics test for the BT\_549 cell line of the NCI60 dataset. The distributions clustered into two groups and their associated cluster centroids are shown with a vertical bar on the histogram plots.}
	\label{GapDist_Bias3}
\end{figure}

%
%
%\begin{figure*}
%	\begin{multicols}{2}
%		\includegraphics[width=\linewidth,height=0.25\textheight]{Figures/BT_549_NRMSE.pdf}\par 
%		%\caption{NRMSEs of 786\_0 cell line}
%		\includegraphics[width=\linewidth,height=0.25\textheight]{Figures/BT_549_NMAE.pdf}\par 
%		%\caption{NMAEs of 786\_0 cell line}
%	\end{multicols}
%	\begin{multicols}{2}
%		\includegraphics[width=\linewidth,height=0.25\textheight]{Figures/BT_549_PCC.pdf}\par
%		%\caption{NRMSEs of BT\_549 cell line}
%		\includegraphics[width=\linewidth,height=0.25\textheight]{Figures/BT_549_Bias.pdf}\par
%		%\caption{NMAEs of BT\_549 cell line}
%	\end{multicols}
%	%\begin{multicols}{2}
%	%	\includegraphics[width=\linewidth,height=0.25\textheight]{../iREFINED/Figures/SNB_78_NRMSE.pdf}\par
%	%\caption{NRMSEs of SNB\_78 cell line}
%	%	\includegraphics[width=\linewidth,height=0.25\textheight]{../iREFINED/Figures/SNB_78_NMAE.pdf}\par
%	%\caption{NMAEs of SNB\_78 cell line}
%	%\end{multicols}
%	\caption{Distribution of NRMSE, NMAE, PCC, and Bias metrics of all eight models drawn from the Gap statistics test for the BT\_549 cell line of the NCI60 dataset. The distributions clustered into two groups and their associated cluster centroids are shown with a vertical bar on the histogram plots.}
%	\label{GapDist3}
%\end{figure*}


\begin{table}[]
	\centering
	\caption{Robustness analysis to compare iREFINED-CNN AM (integrated REFINED with arithmetic mean) with 7 other competing models per NRMSE and each cell line of the NCI-ALMANAC dataset. Each cell of the table represents the percentage for which iREFINED-CNN AM outperforms the paired competing model.}
	\label{Rob_AM_NRMSE_ALM}
	\resizebox{\textwidth}{!}{
		\begin{tabular}{|c|c|c|c|c|c|c|c|}
			\hline
			Cell lines & MDS    & Isomap    & LLE    & LE      & REFINED-CNN model stacking & iREFINED-CNN GM & REFINED-CNN image stacking \\
			\hline
			DU-145     & 33.32 & 80.75 & 58.39 & 38.59 & 12.65 & 61.38 & 92.89 \\
			CCRF-CEM   & 52.89 & 68.97 & 52.04 & 65.53 & 24.08 & 44.25 & 80.53 \\
			HCC-2998   & 13.77 & 7.06  & 85.71 & 8.51  & 0.36  & 7.85  & 100   \\
			HOP-62     & 92.86 & 53.26 & 62.88 & 32.75 & 15.24 & 35.26 & 94.32 \\
			HCT-116    & 100   & 95.26 & 96.48 & 27.63 & 3.96  & 49.98 & 100   \\
			KM12       & 14.19 & 93.5  & 91    & 75.49 & 4.89  & 30.92 & 98.96 \\
			786-0      & 100   & 100   & 100   & 100   & 2.43  & 53.02 & 100   \\
			K-562      & 52.73 & 93.39 & 53.98 & 60.37 & 9.43  & 65.71 & 93.47 \\
			EKVX       & 59.28 & 54.22 & 64.08 & 59.77 & 8.97  & 42.47 & 100   \\
			ACHN       & 76.67 & 56.88 & 66.67 & 79.5  & 39.18 & 58.68 & 74.82 \\
			HL-60(TB)  & 71.51 & 93.35 & 76.41 & 78.88 & 16.04 & 71.68 & 94.41 \\
			HCT-15     & 73.71 & 41.59 & 78.39 & 91.25 & 19.65 & 99.1  & 98.62 \\
			HT29       & 58.35 & 64.9  & 77.35 & 59.76 & 7.88  & 92.06 & 100   \\
			A498       & 8.24  & 39.46 & 6.53  & 30.26 & 2.29  & 17.22 & 97.41 \\
			IGROV1     & 62.25 & 42.53 & 52.73 & 56.19 & 44.98 & 58.49 & 94.18 \\
			A549\_ATCC & 68.12 & 48.11 & 81.27 & 58.49 & 29.16 & 53.37 & 72.06 \\
			COLO 205   & 49.18 & 34.55 & 92.54 & 49.87 & 10.07 & 23.57 & 96.32 \\
			LOX IMVI   & 25.82 & 46.49 & 42.09 & 52.44 & 22.17 & 21.12 & 100   \\
			HOP-92     & 3.82  & 0.47  & 4.88  & 3.12  & 0.22  & 5.53  & 100   \\
			MALME-3M   & 61.08 & 57.35 & 59.25 & 74.42 & 16.49 & 59.54 & 95.62 \\
			\hline
			Average    & 53.89 & 58.60 & 65.13 & 55.14 & 14.51 & 47.56 & 94.18 \\ 
			\hline
	\end{tabular}}
\end{table}


\begin{table}[]
	\centering
	\caption{Robustness analysis to compare iREFINED-CNN AM (integrated REFINED with arithmetic mean) with 7 other competing models per NMAE and each cell line of the NCI-ALMANAC dataset. Each cell of the table represents the percentage for which iREFINED-CNN AM outperforms the paired competing model.}
	\label{Rob_AM_NMAE_ALM}
	\resizebox{\textwidth}{!}{
		\begin{tabular}{|c|c|c|c|c|c|c|c|}
			\hline
			Cell lines & MDS    & Isomap    & LLE    & LE    & REFINED-CNN model stacking & iREFINED-CNN GM & REFINED-CNN image stacking \\
			\hline
			DU-145     & 27.76  & 82.90 & 66.43  & 37.39  & 4.80  & 53.01 & 96.04  \\
			CCRF-CEM   & 48.09  & 72.04 & 46.09  & 74.86  & 15.22 & 47.64 & 85.84  \\
			HCC-2998   & 9.60   & 5.44  & 92.23  & 4.42   & 1.03  & 5.43  & 98.97  \\
			HOP-62     & 98.34  & 45.06 & 67.42  & 27.33  & 5.87  & 25.66 & 99.96  \\
			HCT-116    & 100.00 & 97.49 & 98.09  & 11.77  & 0.19  & 35.45 & 98.77  \\
			KM12       & 9.22   & 97.81 & 91.72  & 73.29  & 0.29  & 32.57 & 99.77  \\
			786-0      & 100.00 & 99.92 & 100.00 & 100.00 & 1.34  & 71.41 & 100.00 \\
			K-562      & 51.68  & 98.80 & 59.95  & 68.32  & 3.84  & 69.72 & 100.00 \\
			EKVX       & 59.19  & 54.24 & 69.89  & 59.49  & 1.18  & 41.50 & 100.00 \\
			ACHN       & 87.71  & 65.48 & 82.85  & 91.32  & 37.10 & 61.77 & 84.50  \\
			HL-60(TB)  & 79.25  & 92.96 & 90.19  & 89.23  & 8.19  & 79.36 & 98.95  \\
			HCT-15     & 69.05  & 36.33 & 80.18  & 92.24  & 7.42  & 98.45 & 100.00 \\
			HT29       & 52.49  & 64.44 & 81.68  & 46.16  & 0.11  & 96.15 & 100.00 \\
			A498       & 2.93   & 34.20 & 6.74   & 7.59   & 1.90  & 6.89  & 97.38  \\
			IGROV1     & 63.00  & 44.82 & 54.97  & 66.88  & 43.40 & 64.59 & 98.84  \\
			A549\_ATCC & 76.93  & 50.91 & 91.73  & 66.41  & 22.23 & 62.87 & 74.81  \\
			COLO 205   & 35.62  & 27.21 & 97.88  & 48.90  & 5.00  & 15.32 & 100.00 \\
			LOX IMVI   & 11.62  & 33.62 & 20.65  & 40.79  & 2.54  & 8.46  & 100.00 \\
			HOP-92     & 1.55   & 0.54  & 1.98   & 1.03   & 0.88  & 1.63  & 100.00 \\
			MALME-3M   & 65.13  & 63.49 & 55.98  & 81.09  & 3.50  & 61.50 & 100.00 \\
			\hline
			Average    & 52.46  & 58.39 & 67.83  & 54.43  & 8.30  & 46.97 & 96.69 \\
			\hline
	\end{tabular}}
\end{table}

\begin{table}[]
	\centering
	\caption{Robustness analysis to compare iREFINED-CNN AM (integrated REFINED with arithmetic mean) with 7 other competing models per PCC and each cell line of the NCI-ALMANAC dataset. Each cell of the table represents the percentage for which iREFINED-CNN AM outperforms the paired competing model.}
	\label{Rob_AM_PCC_ALM}
	\resizebox{\textwidth}{!}{
		\begin{tabular}{|c|c|c|c|c|c|c|c|}
			\hline
			Cell lines & MDS    & Isomap    & LLE    & LE  & REFINED-CNN model stacking & iREFINED-CNN GM & REFINED-CNN image stacking \\
			\hline
			DU-145     & 44.44  & 56.51 & 54.92 & 44.76 & 16.97 & 48.63 & 85.66 \\
			CCRF-CEM   & 41.00  & 62.99 & 48.49 & 52.79 & 22.79 & 46.71 & 79.01 \\
			HCC-2998   & 13.86  & 10.87 & 36.13 & 10.48 & 2.28  & 10.65 & 97.41 \\
			HOP-62     & 55.27  & 54.44 & 54.58 & 38.27 & 18.11 & 36.22 & 81.60 \\
			HCT-116    & 85.07  & 43.96 & 72.14 & 34.62 & 2.53  & 54.86 & 97.01 \\
			KM12       & 13.33  & 11.68 & 55.16 & 15.47 & 3.34  & 9.89  & 96.27 \\
			786-0      & 100.00 & 93.07 & 86.44 & 84.41 & 1.91  & 39.77 & 98.07 \\
			K-562      & 49.52  & 40.36 & 52.37 & 47.67 & 1.55  & 59.40 & 87.61 \\
			EKVX       & 58.71  & 50.91 & 64.69 & 60.17 & 2.59  & 37.33 & 94.03 \\
			ACHN       & 59.82  & 51.44 & 62.97 & 72.60 & 41.43 & 53.83 & 69.53 \\
			HL-60(TB)  & 59.02  & 64.21 & 60.41 & 78.34 & 21.52 & 51.18 & 95.11 \\
			HCT-15     & 71.05  & 39.51 & 47.77 & 66.00 & 16.89 & 69.46 & 95.26 \\
			HT29       & 50.31  & 49.74 & 63.45 & 57.95 & 0.32  & 58.64 & 98.99 \\
			A498       & 31.89  & 37.95 & 36.04 & 54.74 & 20.14 & 39.28 & 96.25 \\
			IGROV1     & 58.97  & 38.97 & 48.77 & 48.66 & 35.00 & 56.55 & 81.93 \\
			A549\_ATCC & 59.48  & 46.32 & 51.22 & 51.12 & 30.58 & 37.17 & 67.81 \\
			COLO 205   & 43.48  & 33.66 & 49.10 & 36.95 & 12.39 & 24.67 & 84.34 \\
			LOX IMVI   & 59.06  & 73.14 & 67.60 & 69.22 & 43.05 & 50.87 & 95.70 \\
			HOP-92     & 3.94   & 5.63  & 12.96 & 13.23 & 0.73  & 0.38  & 96.58 \\
			MALME-3M   & 56.76  & 49.12 & 59.21 & 63.26 & 11.57 & 57.57 & 90.96 \\
			\hline
			Average    & 50.75  & 45.72 & 54.22 & 50.04 & 15.28 & 42.15 & 89.46 \\
			\hline
	\end{tabular}}
\end{table}

\begin{table}[]
	\centering
	\caption{Robustness analysis to compare iREFINED-CNN AM (integrated REFINED with arithmetic mean) with 7 other competing models per Bias and each cell line of the NCI-ALMANAC dataset. Each cell of the table represents the percentage for which iREFINED-CNN AM outperforms the paired competing model.}
	\label{Rob_AM_Bias_ALM}
	\resizebox{\textwidth}{!}{
		\begin{tabular}{|c|c|c|c|c|c|c|c|}
			\hline
			Cell lines & MDS   & Isomap  & LLE & LE  & REFINED-CNN model stacking & iREFINED-CNN GM & REFINED-CNN image stacking \\
			\hline
			DU-145     & 28.45 & 52.78 & 95.81 & 71.39 & 12.86 & 23.34 & 78.67 \\
			CCRF-CEM   & 44.52 & 98.05 & 48.29 & 52.95 & 34.29 & 17.41 & 88.48 \\
			HCC-2998   & 89.4  & 70.56 & 100   & 74.12 & 45    & 91.07 & 99.99 \\
			HOP-62     & 2.15  & 31.5  & 66.41 & 21.13 & 1.14  & 15.24 & 99.62 \\
			HCT-116    & 1.84  & 78.24 & 29.6  & 8.27  & 0.07  & 16.05 & 100   \\
			KM12       & 11.01 & 4.6   & 99.36 & 3.02  & 0     & 1.86  & 100   \\
			786-0      & 100   & 97.42 & 94.3  & 71.94 & 0.28  & 60.95 & 100   \\
			K-562      & 94.26 & 41.65 & 91.23 & 90.95 & 42.88 & 77.65 & 96.96 \\
			EKVX       & 80.48 & 56.07 & 72.24 & 86.35 & 19.38 & 64.35 & 99.93 \\
			ACHN       & 96.56 & 57.64 & 84.62 & 88.07 & 19.49 & 35.27 & 91.61 \\
			HL-60(TB)  & 82.74 & 57.91 & 42.44 & 92.51 & 10    & 24.53 & 98.68 \\
			HCT-15     & 38.75 & 10.74 & 23.87 & 56.36 & 5.8   & 2.08  & 100   \\
			HT29       & 34.27 & 6.69  & 67.72 & 21.52 & 1.28  & 38.04 & 99.86 \\
			A498       & 16.87 & 28.55 & 54.42 & 8.95  & 2.8   & 57.17 & 99.76 \\
			IGROV1     & 66.58 & 76.28 & 67.29 & 71.39 & 20.12 & 37.29 & 100   \\
			A549\_ATCC & 66.02 & 56.98 & 99.34 & 83.13 & 14.99 & 39.64 & 94.06 \\
			COLO 205   & 48.02 & 7.34  & 0.37  & 2.69  & 3.3   & 12.6  & 100   \\
			LOX IMVI   & 1.44  & 0.14  & 15.47 & 22.24 & 1.9   & 3.3   & 100   \\
			HOP-92     & 71.85 & 5.72  & 99.99 & 54.4  & 16.43 & 33.12 & 99.99 \\
			MALME-3M   & 82.39 & 24.96 & 31.38 & 6.5   & 8.28  & 44.93 & 98.32 \\
			\hline
			Average    & 52.88 & 43.19 & 64.21 & 49.39 & 13.01 & 34.79 & 97.30 \\
			\hline
	\end{tabular}}
\end{table}


\begin{table}[]
	\centering
	\caption{Robustness analysis to compare iREFINED-CNN GM (integrated REFINED with geometric mean) with 7 other competing models per NRMSE and each cell line of the NCI-ALMANAC dataset. Each cell of the table represents the percentage for which iREFINED-CNN GM outperforms the paired competing model.}
	\label{Rob_GM_NRMSE_ALM}
	\resizebox{\textwidth}{!}{
		\begin{tabular}{|c|c|c|c|c|c|c|c|}
			\hline
			Cell lines & MDS   & Isomap  & LLE   & LE   & iREFINED-CNN AM & REFINED-CNN model stacking & REFINED-CNN image stacking  \\
			\hline
			DU-145     & 24.85  & 70.66  & 44.81  & 32.90 & 38.78  & 4.78  & 52.28  \\
			CCRF-CEM   & 56.67  & 74.57  & 56.08  & 65.43 & 60.06  & 25.82 & 56.93  \\
			HCC-2998   & 62.93  & 41.53  & 100.00 & 49.11 & 94.76  & 4.88  & 100.00 \\
			HOP-62     & 100.00 & 67.72  & 75.48  & 51.00 & 67.74  & 31.04 & 79.70  \\
			HCT-116    & 100.00 & 95.43  & 96.63  & 35.21 & 58.16  & 5.50  & 100.00 \\
			KM12       & 32.45  & 98.53  & 97.97  & 86.66 & 72.05  & 6.26  & 100.00 \\
			786-0      & 97.48  & 100.00 & 100.00 & 95.14 & 48.62  & 1.24  & 100.00 \\
			K-562      & 36.61  & 86.73  & 46.28  & 49.33 & 38.77  & 3.91  & 36.89  \\
			EKVX       & 69.49  & 66.24  & 72.42  & 67.92 & 61.92  & 9.35  & 72.87  \\
			ACHN       & 73.77  & 55.28  & 65.18  & 79.67 & 49.06  & 30.25 & 62.03  \\
			HL-60(TB)  & 57.21  & 85.87  & 59.71  & 70.20 & 35.25  & 13.39 & 64.89  \\
			HCT-15     & 16.77  & 6.63   & 19.34  & 28.02 & 2.82   & 2.81  & 36.95  \\
			HT29       & 18.06  & 25.90  & 34.09  & 26.42 & 15.36  & 1.77  & 57.71  \\
			A498       & 38.71  & 75.08  & 48.29  & 63.97 & 80.63  & 24.12 & 85.18  \\
			IGROV1     & 57.92  & 34.92  & 45.74  & 45.62 & 45.73  & 35.16 & 95.20  \\
			A549\_ATCC & 71.98  & 49.41  & 77.92  & 62.79 & 45.74  & 27.93 & 56.85  \\
			COLO 205   & 78.60  & 66.32  & 100.00 & 80.55 & 78.67  & 28.50 & 95.71  \\
			LOX IMVI   & 58.29  & 83.35  & 79.54  & 88.69 & 83.47  & 47.21 & 100.00 \\
			HOP-92     & 53.98  & 57.36  & 98.55  & 67.98 & 100.00 & 24.71 & 93.23  \\
			MALME-3M   & 48.92  & 51.35  & 49.59  & 67.99 & 46.42  & 7.11  & 54.76  \\
			\hline
			Average    & 57.73  & 64.64  & 68.38  & 60.73 & 56.20  & 16.79 & 75.06 \\
			\hline
	\end{tabular}}
\end{table}


\begin{table}[]
	\centering
	\caption{Robustness analysis to compare iREFINED-CNN GM (integrated REFINED with geometric mean) with 7 other competing models per NMAE and each cell line of the NCI-ALMANAC dataset. Each cell of the table represents the percentage for which iREFINED-CNN GM outperforms the paired competing model.}
	\label{Rob_GM_NMAE_ALM}
	\resizebox{\textwidth}{!}{
		\begin{tabular}{|c|c|c|c|c|c|c|c|}
			\hline
			Cell lines & MDS   & Isomap   & LLE   & LE    & iREFINED-CNN AM  & REFINED-CNN model stacking & REFINED-CNN image stacking   \\
			\hline
			DU-145     & 24.90  & 79.28  & 71.96  & 35.62 & 50.23  & 8.26  & 51.18  \\
			CCRF-CEM   & 51.13  & 75.96  & 53.78  & 84.23 & 57.36  & 17.20 & 57.20  \\
			HCC-2998   & 62.67  & 39.00  & 99.73  & 46.97 & 95.46  & 1.32  & 100.00 \\
			HOP-62     & 99.00  & 67.94  & 86.95  & 55.06 & 76.86  & 23.07 & 85.11  \\
			HCT-116    & 99.15  & 100.00 & 100.00 & 22.35 & 65.40  & 2.14  & 100.00 \\
			KM12       & 21.34  & 100.00 & 97.96  & 85.58 & 67.24  & 1.23  & 100.00 \\
			786-0      & 100.00 & 100.00 & 100.00 & 98.60 & 30.94  & 0.17  & 100.00 \\
			K-562      & 29.24  & 100.00 & 40.15  & 51.47 & 35.06  & 0.95  & 33.03  \\
			EKVX       & 72.95  & 61.97  & 77.17  & 69.48 & 60.65  & 3.73  & 75.45  \\
			ACHN       & 78.95  & 50.00  & 74.32  & 84.82 & 35.63  & 23.50 & 63.92  \\
			HL-60(TB)  & 48.48  & 78.53  & 69.87  & 66.14 & 23.89  & 5.51  & 61.17  \\
			HCT-15     & 6.56   & 2.94   & 15.29  & 21.36 & 0.85   & 5.02  & 25.59  \\
			HT29       & 6.19   & 8.45   & 24.18  & 10.00 & 1.36   & 4.08  & 46.20  \\
			A498       & 19.38  & 84.18  & 38.81  & 51.47 & 94.94  & 13.96 & 82.69  \\
			IGROV1     & 51.01  & 31.32  & 40.37  & 48.02 & 33.85  & 30.14 & 95.53  \\
			A549\_ATCC & 63.40  & 39.15  & 82.07  & 50.94 & 37.00  & 12.61 & 27.73  \\
			COLO 205   & 77.36  & 71.49  & 99.04  & 86.50 & 86.92  & 24.53 & 100.00 \\
			LOX IMVI   & 56.16  & 81.66  & 71.64  & 89.94 & 90.50  & 29.83 & 100.00 \\
			HOP-92     & 62.98  & 55.14  & 96.63  & 70.97 & 100.00 & 9.07  & 100.00 \\
			MALME-3M   & 56.92  & 55.77  & 46.53  & 69.38 & 37.59  & 3.35  & 48.00  \\
			\hline
			Average    & 54.39  & 64.14  & 69.32  & 59.94 & 54.09  & 10.98 & 72.64 \\
			\hline
	\end{tabular}}
\end{table}


\begin{table}[]
	\centering
	\caption{Robustness analysis to compare iREFINED-CNN GM (integrated REFINED with geometric mean) with 7 other competing models per PCC and each cell line of the NCI-ALMANAC dataset. Each cell of the table represents the percentage for which iREFINED-CNN GM outperforms the paired competing model.}
	\label{Rob_GM_PCC_ALM}
	\resizebox{\textwidth}{!}{
		\begin{tabular}{|c|c|c|c|c|c|c|c|}
			\hline
			Cell lines & MDS   & Isomap   & LLE   & LE    & iREFINED-CNN AM  & REFINED-CNN model stacking & REFINED-CNN image stacking  \\
			\hline
			DU-145     & 45.47 & 60.88  & 56.22 & 46.82 & 51.58 & 21.51 & 59.65  \\
			CCRF-CEM   & 56.38 & 68.92  & 58.10 & 63.93 & 59.97 & 30.65 & 61.86  \\
			HCC-2998   & 69.08 & 54.83  & 88.63 & 58.18 & 94.34 & 8.25  & 89.66  \\
			HOP-62     & 70.60 & 71.47  & 67.32 & 53.80 & 63.50 & 33.52 & 72.16  \\
			HCT-116    & 88.31 & 36.55  & 72.27 & 29.45 & 43.50 & 3.00  & 100.00 \\
			KM12       & 60.76 & 56.87  & 93.59 & 62.80 & 89.58 & 2.80  & 100.00 \\
			786-0      & 99.66 & 100.00 & 95.62 & 90.44 & 59.68 & 5.60  & 100.00 \\
			K-562      & 41.95 & 33.37  & 44.49 & 41.44 & 41.20 & 5.74  & 45.02  \\
			EKVX       & 65.72 & 65.33  & 70.45 & 63.55 & 59.35 & 7.71  & 66.92  \\
			ACHN       & 59.59 & 49.70  & 59.08 & 69.68 & 47.80 & 35.03 & 57.13  \\
			HL-60(TB)  & 60.18 & 64.56  & 62.12 & 74.75 & 47.28 & 19.95 & 73.93  \\
			HCT-15     & 52.90 & 23.61  & 31.25 & 46.72 & 29.97 & 11.09 & 59.32  \\
			HT29       & 46.54 & 47.59  & 58.27 & 48.07 & 41.61 & 3.97  & 55.22  \\
			A498       & 44.84 & 49.11  & 51.11 & 67.41 & 63.87 & 34.11 & 91.61  \\
			IGROV1     & 56.99 & 37.02  & 44.88 & 49.19 & 44.29 & 39.83 & 73.31  \\
			A549\_ATCC & 71.76 & 61.14  & 67.48 & 65.07 & 61.99 & 41.62 & 60.16  \\
			COLO 205   & 72.77 & 60.12  & 77.62 & 66.56 & 78.85 & 30.40 & 73.92  \\
			LOX IMVI   & 58.11 & 73.72  & 68.31 & 76.57 & 50.11 & 44.29 & 100.00 \\
			HOP-92     & 69.56 & 65.82  & 86.74 & 83.27 & 97.74 & 36.56 & 95.51  \\
			MALME-3M   & 50.42 & 40.78  & 52.66 & 56.60 & 42.84 & 13.02 & 51.29  \\
			\hline
			Average    & 62.08 & 56.07  & 65.31 & 60.71 & 58.45 & 21.43 & 74.33 \\
			\hline
	\end{tabular}}
\end{table}


\clearpage
\begin{table}[]
	\centering
	\caption{Robustness analysis to compare iREFINED-CNN GM (integrated REFINED with geometric mean) with 7 other competing models per Bias and each cell line of the NCI-ALMANAC dataset. Each cell of the table represents the percentage for which iREFINED-CNN GM outperforms the paired competing model.}
	\label{Rob_GM_Bias_ALM}
	\resizebox{\textwidth}{!}{
		\begin{tabular}{|c|c|c|c|c|c|c|c|}
			\hline
			Cell lines & MDS   & Isomap   & LLE   & LE  & iREFINED-CNN AM  & REFINED-CNN model stacking & REFINED-CNN image stacking   \\
			\hline
			DU-145     & 57.12 & 77.52 & 98.8  & 90.03 & 76.66 & 38.49 & 66.25 \\
			CCRF-CEM   & 79.05 & 99.87 & 81.57 & 83.16 & 82.59 & 71.21 & 95.83 \\
			HCC-2998   & 48.53 & 19.57 & 99.96 & 21.68 & 8.93  & 3.62  & 96.61 \\
			HOP-62     & 13.32 & 68.24 & 91.8  & 57.31 & 84.76 & 10.78 & 92.71 \\
			HCT-116    & 9.96  & 95.73 & 63.53 & 35.57 & 83.95 & 1.41  & 100   \\
			KM12       & 76.42 & 60.95 & 100   & 48.33 & 98.14 & 0.04  & 100   \\
			786-0      & 100   & 95.97 & 91.65 & 63.49 & 39.05 & 0.1   & 100   \\
			K-562      & 78.73 & 15.92 & 72.44 & 71.59 & 22.35 & 12.62 & 67.01 \\
			EKVX       & 70.64 & 41.56 & 59.76 & 79.35 & 35.65 & 8.66  & 91.53 \\
			ACHN       & 98.52 & 71.1  & 91.98 & 93.47 & 64.73 & 31.94 & 81.21 \\
			HL-60(TB)  & 95.1  & 80.78 & 69.89 & 98.56 & 75.47 & 29.09 & 95.01 \\
			HCT-15     & 95.14 & 80.29 & 90.92 & 98.15 & 97.92 & 73.57 & 100   \\
			HT29       & 45.96 & 11.57 & 77.88 & 32.29 & 61.96 & 3     & 87.13 \\
			A498       & 13.14 & 22.37 & 46.86 & 7.09  & 42.83 & 2.34  & 80.32 \\
			IGROV1     & 76.57 & 83.86 & 77.63 & 81.05 & 62.71 & 31.49 & 99.94 \\
			A549\_ATCC & 74.92 & 67.27 & 99.68 & 88.5  & 60.36 & 21.67 & 79.75 \\
			COLO 205   & 86.4  & 37.3  & 4.37  & 18.73 & 87.4  & 24.24 & 99.95 \\
			LOX IMVI   & 37.93 & 15    & 76.99 & 84.27 & 96.7  & 39.54 & 100   \\
			HOP-92     & 88.51 & 9.06  & 100   & 72.26 & 66.88 & 26.71 & 99.96 \\
			MALME-3M   & 83.29 & 29.68 & 35.84 & 7.95  & 55.07 & 11.72 & 78.21 \\
			\hline
			Average    & 66.46 & 54.18 & 76.58 & 61.64 & 65.21 & 22.11 & 90.57 \\
			\hline
	\end{tabular}}
\end{table}

\clearpage

\begin{table}[]
	\centering
	\caption{Robustness analysis to compare REFINED-CNN model stacking with 7 other competing models per NRMSE and each cell line of the NCI-ALMANAC dataset. Each cell of the table represents the percentage for which stacked CNNs outperforms the paired competing model.}
	\label{Rob_Stack_NRMSE_ALM}
	\resizebox{\textwidth}{!}{
		\begin{tabular}{|c|c|c|c|c|c|c|c|}
			\hline
			Cell lines & MDS   & Isomap   & LLE   & LE  & iREFINED-CNN AM  & iREFINED-CNN GM  & REFINED-CNN image stacking  \\
			\hline
			DU-145     & 79.4  & 98.25 & 93.61 & 85.52 & 90.21 & 92.83 & 93.35 \\
			CCRF-CEM   & 77.48 & 89.96 & 79.44 & 88.18 & 79.31 & 72.91 & 80.93 \\
			HCC-2998   & 98.53 & 95.77 & 100   & 96.93 & 99.93 & 97.33 & 100   \\
			HOP-62     & 99.18 & 87.3  & 92.76 & 76.85 & 88.6  & 75.49 & 93.83 \\
			HCT-116    & 100   & 100   & 100   & 98.26 & 99.78 & 99.54 & 100   \\
			KM12       & 99.99 & 100   & 100   & 100   & 100   & 100   & 100   \\
			786-0      & 100   & 100   & 100   & 100   & 98.94 & 99.01 & 100   \\
			K-562      & 94.73 & 99.96 & 96.19 & 96.81 & 93.7  & 97.38 & 94.3  \\
			EKVX       & 96.98 & 96.42 & 98.05 & 97.07 & 94.62 & 92.74 & 98.48 \\
			ACHN       & 82.65 & 65.28 & 76.71 & 86.11 & 61.66 & 66.12 & 71.92 \\
			HL-60(TB)  & 91.97 & 98.18 & 95.03 & 96.06 & 81.6  & 91.13 & 94.8  \\
			HCT-15     & 93.71 & 78.46 & 96.01 & 98.04 & 85.13 & 99.38 & 98.9  \\
			HT29       & 97.58 & 97.74 & 99.43 & 96.14 & 96.51 & 99.86 & 99.89 \\
			A498       & 66.05 & 90.92 & 75.32 & 82.67 & 95.04 & 77.25 & 94.75 \\
			IGROV1     & 65.69 & 51.65 & 56.41 & 59.39 & 56.69 & 62.22 & 90.64 \\
			A549\_ATCC & 85.37 & 73.38 & 93    & 80.93 & 73.2  & 74    & 73.44 \\
			COLO 205   & 89.99 & 80.07 & 99.34 & 90.1  & 91.71 & 72.37 & 98.07 \\
			LOX IMVI   & 63.17 & 80.59 & 77.73 & 84.81 & 84.6  & 57.94 & 99.99 \\
			HOP-92     & 86.99 & 82.15 & 99.62 & 91.41 & 100   & 82.1  & 99.78 \\
			MALME-3M   & 94.24 & 90.91 & 90.29 & 96.58 & 89.01 & 92.05 & 94.08 \\
			\hline
			Average    & 88.19 & 87.85 & 90.95 & 90.09 & 88.01 & 85.08 & 93.86 \\
			\hline
	\end{tabular}}
\end{table}

\clearpage

\begin{table}[]
	\centering
	\caption{Robustness analysis to compare REFINED-CNN model stacking with 7 other competing models per NMAE and each cell line of the NCI-ALMANAC dataset. Each cell of the table represents the percentage for which stacked CNNs outperforms the paired competing model.}
	\label{Rob_Stack_NMAE_ALM}
	\resizebox{\textwidth}{!}{
		\begin{tabular}{|c|c|c|c|c|c|c|c|}
			\hline
			Cell lines & MDS   & Isomap   & LLE   & LE    & iREFINED-CNN AM  & iREFINED-CNN GM & REFINED-CNN image stacking \\
			\hline
			DU-145     & 87.28 & 99.62 & 98.76 & 93.02 & 95.98 & 96.27 & 95.78 \\
			CCRF-CEM   & 84.3  & 96.23 & 83.15 & 96.07 & 84.76 & 82.73 & 86.2  \\
			HCC-2998   & 99.87 & 99.03 & 100   & 99.65 & 100   & 99.43 & 100   \\
			HOP-62     & 99.98 & 92.25 & 97.9  & 83.46 & 94.27 & 81.38 & 97.38 \\
			HCT-116    & 100   & 100   & 100   & 99.54 & 99.98 & 99.96 & 100   \\
			KM12       & 100   & 100   & 100   & 100   & 100   & 100   & 100   \\
			786-0      & 100   & 100   & 100   & 100   & 99.76 & 99.92 & 100   \\
			K-562      & 98.51 & 100   & 99.03 & 99.52 & 98.09 & 99.64 & 98.6  \\
			EKVX       & 99.64 & 99.29 & 99.85 & 99.65 & 99.24 & 98.6  & 99.75 \\
			ACHN       & 94.07 & 79.33 & 91.35 & 95.76 & 66.64 & 76.83 & 85.25 \\
			HL-60(TB)  & 98.8  & 99.75 & 99.66 & 99.57 & 92.44 & 98.62 & 99.33 \\
			HCT-15     & 97.15 & 86.34 & 98.98 & 99.81 & 93.31 & 99.97 & 99.92 \\
			HT29       & 99.47 & 99.55 & 99.98 & 99.04 & 99.29 & 100   & 99.99 \\
			A498       & 68.92 & 98.49 & 84.04 & 88.23 & 99.49 & 89.22 & 97.84 \\
			IGROV1     & 66.19 & 50.1  & 59.87 & 68.14 & 55.62 & 67.9  & 97.83 \\
			A549\_ATCC & 94.11 & 81.7  & 98.67 & 91.05 & 79.51 & 88.2  & 73.64 \\
			COLO 205   & 92.77 & 87.16 & 100   & 96.16 & 96.97 & 78.11 & 99.88 \\
			LOX IMVI   & 75.77 & 92.93 & 87.25 & 95.95 & 97.34 & 70.95 & 100   \\
			HOP-92     & 96.04 & 90.24 & 99.99 & 97    & 100   & 90.89 & 100   \\
			MALME-3M   & 99.01 & 98.47 & 97.48 & 99.68 & 96.59 & 98.05 & 98.72 \\
			\hline
			Average    & 92.59 & 92.52 & 94.80 & 95.07 & 92.46 & 90.83 & 96.51 \\
			\hline
	\end{tabular}}
\end{table}

\clearpage
\begin{table}[]
	\centering
	\caption{Robustness analysis to compare REFINED-CNN model stacking with 7 other competing models per PCC and each cell line of the NCI-ALMANAC dataset. Each cell of the table represents the percentage for which stacked CNNs outperforms the paired competing model.}
	\label{Rob_Stack_PCC_ALM}
	\resizebox{\textwidth}{!}{
		\begin{tabular}{|c|c|c|c|c|c|c|c|}
			\hline
			Cell lines & MDS   & Isomap   & LLE   & LE    & iREFINED-CNN AM  & iREFINED-CNN GM & REFINED-CNN image stacking  \\
			\hline
			DU-145     & 79.26  & 87.07   & 86.28  & 80.86   & 82.75 & 81.76  & 87.45 \\
			CCRF-CEM   & 75.87  & 85.42   & 76.94  & 81.23   & 78.79 & 72.59  & 79.13 \\
			HCC-2998   & 97.41  & 95.46   & 99.42  & 96.23   & 99.73 & 94.87  & 99.62 \\
			HOP-62     & 83.91  & 84.18   & 83.07  & 73.8    & 80    & 70.11  & 86.28 \\
			HCT-116    & 99.98  & 98.34   & 99.92  & 96.82   & 98.87 & 99.47  & 100   \\
			KM12       & 100    & 100     & 100    & 99.99   & 100   & 99.98  & 100   \\
			786-0      & 100    & 100     & 99.94  & 99.89   & 97.37 & 96.17  & 100   \\
			K-562      & 93.04  & 89.67   & 93.81  & 91.53   & 92.48 & 95.31  & 93.12 \\
			EKVX       & 96.41  & 96.23   & 97.64  & 96.05   & 94.59 & 92.1   & 96.65 \\
			ACHN       & 71.21  & 63.09   & 71.16  & 79.46   & 59.94 & 65.71  & 68.83 \\
			HL-60(TB)  & 85.84  & 87.83   & 87.54  & 94.09   & 79.36 & 82.54  & 92.87 \\
			HCT-15     & 93.14  & 78.11   & 83.89  & 90.99   & 83.22 & 92.36  & 94.92 \\
			HT29       & 96.29  & 95.36   & 98.37  & 95.7    & 95.3  & 97.5   & 97.69 \\
			A498       & 60.18  & 66.05   & 68.41  & 81.89   & 76.27 & 68.16  & 96    \\
			IGROV1     & 66.89  & 48.85   & 56.56  & 59.03   & 58.46 & 62.94  & 80.84 \\
			A549\_ATCC & 78.67  & 69.14   & 74.99  & 71.63   & 70.49 & 60.38  & 66.29 \\
			COLO 205   & 85.87  & 78.14   & 90.39  & 81.18   & 88.39 & 71.08  & 86.43 \\
			LOX IMVI   & 64.05  & 75.84   & 71.42  & 75.77   & 55.55 & 58.07  & 99.59 \\
			HOP-92     & 81.74  & 75.78   & 92.71  & 90.2    & 99.07 & 64.48  & 98.11 \\
			MALME-3M   & 88.46  & 82.95   & 89.98  & 92.95   & 84.57 & 88.8   & 90.58 \\
			\hline
			Average    & 84.911 & 82.8755 & 86.122 & 86.4645 & 83.76 & 80.719 & 90.72 \\
			\hline
	\end{tabular}}
\end{table}
\clearpage

\begin{table}[]
	\centering
	\caption{Robustness analysis to compare REFINED-CNN model stacking with 7 other competing models per Bias and each cell line of the NCI-ALMANAC dataset. Each cell of the table represents the percentage for which stacked CNNs outperforms the paired competing model.}
	\label{Rob_Stack_Bias_ALM}
	\resizebox{\textwidth}{!}{
		\begin{tabular}{|c|c|c|c|c|c|c|c|}
			\hline
			Cell lines & MDS   & Isomap   & LLE   & LE    & iREFINED-CNN AM  & iREFINED-CNN GM & REFINED-CNN image stacking \\
			\hline
			DU-145     & 69.47 & 88.04 & 99.84 & 96.13 & 87.14 & 61.51 & 78.67 \\
			CCRF-CEM   & 60.82 & 99.39 & 64.2  & 67.81 & 65.71 & 28.79 & 88.48 \\
			HCC-2998   & 94.97 & 78.81 & 100   & 82.65 & 55    & 96.38 & 99.99 \\
			HOP-62     & 51.83 & 95    & 99.43 & 91.78 & 98.86 & 89.22 & 99.62 \\
			HCT-116    & 64.91 & 100   & 99.17 & 96.77 & 99.93 & 98.59 & 100   \\
			KM12       & 100   & 99.98 & 100   & 99.9  & 100   & 99.96 & 100   \\
			786-0      & 100   & 100   & 100   & 99.9  & 99.72 & 99.9  & 100   \\
			K-562      & 98.95 & 47.6  & 97.89 & 97.43 & 57.12 & 87.38 & 96.96 \\
			EKVX       & 97.79 & 86.24 & 94.84 & 99.24 & 80.62 & 91.34 & 99.93 \\
			ACHN       & 99.57 & 84.4  & 96.89 & 97.69 & 80.51 & 68.06 & 91.61 \\
			HL-60(TB)  & 98.74 & 92.39 & 86.29 & 99.65 & 90    & 70.91 & 98.68 \\
			HCT-15     & 87.7  & 60.95 & 79.55 & 94.84 & 94.2  & 26.43 & 100   \\
			HT29       & 95.98 & 71.33 & 99.56 & 90.19 & 98.72 & 97    & 99.86 \\
			A498       & 81.87 & 91.42 & 97.82 & 62.92 & 97.2  & 97.66 & 99.76 \\
			IGROV1     & 90.08 & 95.22 & 92.07 & 93.65 & 79.88 & 68.51 & 100   \\
			A549\_ATCC & 91.88 & 89.13 & 99.98 & 97.25 & 85.01 & 78.33 & 94.06 \\
			COLO 205   & 96.41 & 64.83 & 13.36 & 40.62 & 96.7  & 75.76 & 100   \\
			LOX IMVI   & 48.28 & 21.27 & 84.21 & 89.99 & 98.1  & 60.46 & 100   \\
			HOP-92     & 96.57 & 23.12 & 100   & 87.86 & 83.57 & 73.29 & 99.99 \\
			MALME-3M   & 99.2  & 72.13 & 77.74 & 31.83 & 91.72 & 88.28 & 98.32 \\
			\hline
			Average    & 86.25 & 78.06 & 89.14 & 85.91 & 86.99 & 77.89 & 97.30 \\
			\hline
	\end{tabular}}
\end{table}


% Please add the following required packages to your document preamble:
% \usepackage{multirow}
%\begin{table}[]
%	\centering
%	\caption{Gap statistics analysis to compare stacked CNNs, iREFINED-CNN GM/AM, and stacked images models with 4 other single REFINED CNN models in terms of NRMSE and NMAE per each cell line paired with the null model.  The wider (larger) Gap value indicates better performance.}
%	\label{GapStatALM_error}
%	\resizebox{\textwidth}{!}{
%		\begin{tabular}{|c|cccccccc|cccccccc|}
%			\hline
%			\multirow{2}{*}{Cell lines} & \multicolumn{8}{c|}{NRMSE}                                                                  & \multicolumn{8}{c|}{NMAE}                                                                   \\
%			& Isomap & MDS   & LLE   & LE    & iREFINED-CNN AM & iREFINED-CNN GM & REFINED-CNN image stacking & REFINED-CNN model stacking & Isomap & MDS   & LLE   & LE  & iREFINED-CNN AM & iREFINED-CNN GM & REFINED-CNN image stacking & REFINED-CNN model stacking \\
%			\hline
%			786-0                       & 0.648  & 0.598 & 0.526 & 0.697 & 0.887       & 0.887       & 0.659          & 0.945        & 0.659  & 0.573 & 0.527 & 0.738 & 0.950       & 0.916       & 0.656          & 1.002        \\
%			A498                        & 0.911  & 0.809 & 0.892 & 0.858 & 0.781       & 0.877       & 0.793          & 1.047        & 0.970  & 0.828 & 0.938 & 0.916 & 0.790       & 0.915       & 0.843          & 1.099        \\
%			A549\_ATCC                  & 0.978  & 1.009 & 0.959 & 0.992 & 1.006       & 1.002       & 1.003          & 0.834        & 1.019  & 1.056 & 0.996 & 1.037 & 1.058       & 1.038       & 1.070          & 0.897        \\
%			ACHN                        & 0.983  & 1.019 & 0.995 & 0.965 & 1.025       & 1.018       & 1.005          & 1.027        & 1.030  & 1.066 & 1.039 & 1.016 & 1.085       & 1.068       & 1.054          & 1.087        \\
%			CCRF-CEM                    & 0.995  & 0.961 & 0.989 & 0.965 & 0.993       & 1.006       & 0.989          & 1.046        & 1.046  & 1.012 & 1.050 & 1.009 & 1.045       & 1.051       & 1.044          & 1.105        \\
%			COLO 205                    & 0.967  & 0.989 & 0.878 & 0.964 & 0.959       & 1.008       & 0.922          & 1.022        & 1.026  & 1.040 & 0.899 & 1.008 & 1.005       & 1.061       & 0.956          & 1.080        \\
%			DU-145                      & 0.993  & 0.904 & 0.951 & 0.980 & 0.962       & 0.944       & 0.941          & 1.018        & 1.043  & 0.961 & 0.986 & 1.028 & 1.009       & 1.007       & 1.008          & 1.072        \\
%			EKVX                        & 0.911  & 0.919 & 0.899 & 0.911 & 0.925       & 0.941       & 0.897          & 0.947        & 0.951  & 0.963 & 0.932 & 0.953 & 0.966       & 0.980       & 0.947          & 0.991        \\
%			HCC-2998                    & 0.893  & 0.930 & 0.697 & 0.922 & 0.776       & 0.914       & 0.693          & 0.946        & 0.927  & 0.971 & 0.691 & 0.957 & 0.817       & 0.952       & 0.711          & 0.992        \\
%			HCT-116                     & 0.195  & 0.713 & 0.704 & 0.895 & 0.847       & 0.853       & 0.276          & 0.935        & 0.131  & 0.740 & 0.745 & 0.958 & 0.885       & 0.910       & 0.259          & 1.001        \\
%			HCT-15                      & 0.938  & 0.991 & 0.927 & 0.907 & 0.978       & 0.861       & 0.893          & 1.008        & 1.003  & 1.049 & 0.978 & 0.950 & 1.031       & 0.895       & 0.936          & 1.070        \\
%			HL-60(TB)                   & 0.952  & 0.887 & 0.942 & 0.933 & 0.981       & 0.957       & 0.934          & 1.011        & 0.993  & 0.948 & 0.963 & 0.969 & 1.033       & 0.989       & 0.975          & 1.056        \\
%			HOP-62                      & 0.883  & 0.972 & 0.956 & 1.001 & 0.970       & 1.001       & 0.949          & 1.034        & 0.909  & 1.027 & 0.998 & 1.052 & 1.020       & 1.055       & 1.000          & 1.093        \\
%			HOP-92                      & 0.977  & 0.973 & 0.884 & 0.950 & 0.730       & 0.982       & 0.865          & 1.021        & 1.010  & 1.026 & 0.913 & 0.998 & 0.726       & 1.027       & 0.895          & 1.070        \\
%			HT29                        & 0.903  & 0.884 & 0.863 & 0.901 & 0.913       & 0.830       & 0.821          & 0.926        & 0.966  & 0.949 & 0.913 & 0.973 & 0.971       & 0.862       & 0.872          & 1.007        \\
%			IGROV1                      & 0.913  & 0.946 & 0.933 & 0.930 & 0.935       & 0.920       & 0.840          & 0.978        & 0.975  & 1.003 & 0.986 & 0.973 & 0.995       & 0.970       & 0.868          & 1.044        \\
%			K-562                       & 0.932  & 0.812 & 0.921 & 0.905 & 0.929       & 0.899       & 0.933          & 0.972        & 0.985  & 0.795 & 0.972 & 0.952 & 0.982       & 0.950       & 0.980          & 1.030        \\
%			KM12                        & 0.869  & 0.654 & 0.843 & 0.785 & 0.731       & 0.696       & 0.961          & 0.625        & 0.89   & 0.612 & 0.848 & 0.774 & 0.721       & 0.683       & 0.979          & 0.578        \\
%			LOX IMVI                    & 0.403  & 0.371 & 0.397 & 0.413 & 0.413       & 0.363       & 0.595          & 0.335        & 0.373  & 0.331 & 0.353 & 0.382 & 0.394       & 0.325       & 0.552          & 0.296        \\
%			MALME-3M                    & 0.448  & 0.457 & 0.442 & 0.477 & 0.44        & 0.459       & 0.455          & 0.405        & 0.421  & 0.422 & 0.406 & 0.453 & 0.399       & 0.418       & 0.412          & 0.36         \\
%			\hline
%			Average                     & 0.835  & 0.840 & 0.830 & 0.868 & 0.859       & 0.871       & 0.821          & 0.904        & 0.866  & 0.869 & 0.857 & 0.905 & 0.894       & 0.904       & 0.851          & 0.946       \\
%			\hline
%		\end{tabular}
%	}
%\end{table}

% Please add the following required packages to your document preamble:
% \usepackage{graphicx}
\begin{table}[]
	\centering
	\caption{Gap statistics analysis to compare stacked CNNs, iREFINED-CNN GM/AM, and stacked images models with 4 other single REFINED CNN models in terms of NRMSE per each cell line paired with the null model.  The wider (larger) Gap value indicates better performance.}
	\label{tab:GapStatALM_NMRSE}
	\resizebox{\textwidth}{!}{%
		\begin{tabular}{|c|cccccccc|}
			\hline
			Cell lines & Isomap & MDS   & LLE   & LE    & \begin{tabular}[c]{@{}c@{}}iREFINED\\ -CNN AM\end{tabular} & \begin{tabular}[c]{@{}c@{}}iREFINED\\ -CNN GM\end{tabular} & \begin{tabular}[c]{@{}c@{}}REFINED-CNN \\ image stacking\end{tabular} & \begin{tabular}[c]{@{}c@{}}REFINED-CNN \\ model stacking\end{tabular} \\
			\hline
			786-0      & 0.648  & 0.598 & 0.526 & 0.697 & 0.887                                                      & 0.887                                                      & 0.659                                                                 & 0.945                                                                 \\
			A498       & 0.911  & 0.809 & 0.892 & 0.858 & 0.781                                                      & 0.877                                                      & 0.793                                                                 & 1.047                                                                 \\
			A549\_ATCC & 0.978  & 1.009 & 0.959 & 0.992 & 1.006                                                      & 1.002                                                      & 1.003                                                                 & 0.834                                                                 \\
			ACHN       & 0.983  & 1.019 & 0.995 & 0.965 & 1.025                                                      & 1.018                                                      & 1.005                                                                 & 1.027                                                                 \\
			CCRF-CEM   & 0.995  & 0.961 & 0.989 & 0.965 & 0.993                                                      & 1.006                                                      & 0.989                                                                 & 1.046                                                                 \\
			COLO 205   & 0.967  & 0.989 & 0.878 & 0.964 & 0.959                                                      & 1.008                                                      & 0.922                                                                 & 1.022                                                                 \\
			DU-145     & 0.993  & 0.904 & 0.951 & 0.980 & 0.962                                                      & 0.944                                                      & 0.941                                                                 & 1.018                                                                 \\
			EKVX       & 0.911  & 0.919 & 0.899 & 0.911 & 0.925                                                      & 0.941                                                      & 0.897                                                                 & 0.947                                                                 \\
			HCC-2998   & 0.893  & 0.930 & 0.697 & 0.922 & 0.776                                                      & 0.914                                                      & 0.693                                                                 & 0.946                                                                 \\
			HCT-116    & 0.195  & 0.713 & 0.704 & 0.895 & 0.847                                                      & 0.853                                                      & 0.276                                                                 & 0.935                                                                 \\
			HCT-15     & 0.938  & 0.991 & 0.927 & 0.907 & 0.978                                                      & 0.861                                                      & 0.893                                                                 & 1.008                                                                 \\
			HL-60(TB)  & 0.952  & 0.887 & 0.942 & 0.933 & 0.981                                                      & 0.957                                                      & 0.934                                                                 & 1.011                                                                 \\
			HOP-62     & 0.883  & 0.972 & 0.956 & 1.001 & 0.970                                                      & 1.001                                                      & 0.949                                                                 & 1.034                                                                 \\
			HOP-92     & 0.977  & 0.973 & 0.884 & 0.950 & 0.730                                                      & 0.982                                                      & 0.865                                                                 & 1.021                                                                 \\
			HT29       & 0.903  & 0.884 & 0.863 & 0.901 & 0.913                                                      & 0.830                                                      & 0.821                                                                 & 0.926                                                                 \\
			IGROV1     & 0.913  & 0.946 & 0.933 & 0.930 & 0.935                                                      & 0.920                                                      & 0.840                                                                 & 0.978                                                                 \\
			K-562      & 0.932  & 0.812 & 0.921 & 0.905 & 0.929                                                      & 0.899                                                      & 0.933                                                                 & 0.972                                                                 \\
			KM12       & 0.869  & 0.654 & 0.843 & 0.785 & 0.731                                                      & 0.696                                                      & 0.961                                                                 & 0.625                                                                 \\
			LOX IMVI   & 0.403  & 0.371 & 0.397 & 0.413 & 0.413                                                      & 0.363                                                      & 0.595                                                                 & 0.335                                                                 \\
			MALME-3M   & 0.448  & 0.457 & 0.442 & 0.477 & 0.44                                                       & 0.459                                                      & 0.455                                                                 & 0.405                                                                 \\
			\hline
			Average    & 0.835  & 0.840 & 0.830 & 0.868 & 0.859                                                      & 0.871                                                      & 0.821                                                                 & 0.904  \\
			\hline                                                              
		\end{tabular}%
	}
\end{table}

% Please add the following required packages to your document preamble:
% \usepackage{graphicx}
\begin{table}[]
	\centering
	\caption{Gap statistics analysis to compare stacked CNNs, iREFINED-CNN GM/AM, and stacked images models with 4 other single REFINED CNN models in terms of NMAE per each cell line paired with the null model.  The wider (larger) Gap value indicates better performance.}
	\label{tab:GapStatALM_NMAE}
	\resizebox{\textwidth}{!}{%
		\begin{tabular}{|c|cccccccc|}
			\hline
			Cell lines & Isomap & MDS   & LLE   & LE    & \begin{tabular}[c]{@{}c@{}}iREFINED\\ -CNN AM\end{tabular} & \begin{tabular}[c]{@{}c@{}}iREFINED\\ -CNN GM\end{tabular} & \begin{tabular}[c]{@{}c@{}}REFINED-CNN \\ image stacking\end{tabular} & \begin{tabular}[c]{@{}c@{}}REFINED-CNN \\ model stacking\end{tabular} \\
			\hline
			786-0      & 0.659  & 0.573 & 0.527 & 0.738 & 0.950                                                      & 0.916                                                      & 0.656                                                                 & 1.002                                                                 \\
			A498       & 0.970  & 0.828 & 0.938 & 0.916 & 0.790                                                      & 0.915                                                      & 0.843                                                                 & 1.099                                                                 \\
			A549\_ATCC & 1.019  & 1.056 & 0.996 & 1.037 & 1.058                                                      & 1.038                                                      & 1.070                                                                 & 0.897                                                                 \\
			ACHN       & 1.030  & 1.066 & 1.039 & 1.016 & 1.085                                                      & 1.068                                                      & 1.054                                                                 & 1.087                                                                 \\
			CCRF-CEM   & 1.046  & 1.012 & 1.050 & 1.009 & 1.045                                                      & 1.051                                                      & 1.044                                                                 & 1.105                                                                 \\
			COLO 205   & 1.026  & 1.040 & 0.899 & 1.008 & 1.005                                                      & 1.061                                                      & 0.956                                                                 & 1.080                                                                 \\
			DU-145     & 1.043  & 0.961 & 0.986 & 1.028 & 1.009                                                      & 1.007                                                      & 1.008                                                                 & 1.072                                                                 \\
			EKVX       & 0.951  & 0.963 & 0.932 & 0.953 & 0.966                                                      & 0.980                                                      & 0.947                                                                 & 0.991                                                                 \\
			HCC-2998   & 0.927  & 0.971 & 0.691 & 0.957 & 0.817                                                      & 0.952                                                      & 0.711                                                                 & 0.992                                                                 \\
			HCT-116    & 0.131  & 0.740 & 0.745 & 0.958 & 0.885                                                      & 0.910                                                      & 0.259                                                                 & 1.001                                                                 \\
			HCT-15     & 1.003  & 1.049 & 0.978 & 0.950 & 1.031                                                      & 0.895                                                      & 0.936                                                                 & 1.070                                                                 \\
			HL-60(TB)  & 0.993  & 0.948 & 0.963 & 0.969 & 1.033                                                      & 0.989                                                      & 0.975                                                                 & 1.056                                                                 \\
			HOP-62     & 0.909  & 1.027 & 0.998 & 1.052 & 1.020                                                      & 1.055                                                      & 1.000                                                                 & 1.093                                                                 \\
			HOP-92     & 1.010  & 1.026 & 0.913 & 0.998 & 0.726                                                      & 1.027                                                      & 0.895                                                                 & 1.070                                                                 \\
			HT29       & 0.966  & 0.949 & 0.913 & 0.973 & 0.971                                                      & 0.862                                                      & 0.872                                                                 & 1.007                                                                 \\
			IGROV1     & 0.975  & 1.003 & 0.986 & 0.973 & 0.995                                                      & 0.970                                                      & 0.868                                                                 & 1.044                                                                 \\
			K-562      & 0.985  & 0.795 & 0.972 & 0.952 & 0.982                                                      & 0.950                                                      & 0.980                                                                 & 1.030                                                                 \\
			KM12       & 0.89   & 0.612 & 0.848 & 0.774 & 0.721                                                      & 0.683                                                      & 0.979                                                                 & 0.578                                                                 \\
			LOX IMVI   & 0.373  & 0.331 & 0.353 & 0.382 & 0.394                                                      & 0.325                                                      & 0.552                                                                 & 0.296                                                                 \\
			MALME-3M   & 0.421  & 0.422 & 0.406 & 0.453 & 0.399                                                      & 0.418                                                      & 0.412                                                                 & 0.36                                                                  \\
			\hline
			Average    & 0.866  & 0.869 & 0.857 & 0.905 & 0.894                                                      & 0.904                                                      & 0.851                                                                 & 0.946 \\
			\hline                                                               
		\end{tabular}%
	}
\end{table}

%
%\begin{table}[]
%	\centering
%	\caption{Gap statistics analysis to compare stacked CNNs, iREFINED-CNN GM/AM, and stacked images models with 4 other single REFINED CNN models in terms of PCC and Bias per each cell line paired with the null model.  The wider (larger) Gap value indicates better performance.}
%	\label{GapStatALM_PCC}
%	\resizebox{\textwidth}{!}{
%		\begin{tabular}{|c|cccccccc|cccccccc|}
%			\hline
%			\multirow{2}{*}{Cell lines} & \multicolumn{8}{c|}{PCC}                                                                    & \multicolumn{8}{c|}{Bias} \\
%			& Isomap & MDS   & LLE   & LE    & iREFINED-CNN AM & iREFINED-CNN GM & REFINED-CNN image stacking & REFINED-CNN model stacking & Isomap & MDS   & LLE   & LE  & iREFINED-CNN AM & iREFINED-CNN GM & REFINED-CNN image stacking & REFINED-CNN model stacking  \\
%			\hline
%			786-0                       & 0.725  & 0.777 & 0.802 & 0.817 & 0.869       & 0.877       & 0.754          & 0.893        & 0.666  & 0.438 & 0.421 & 0.353 & 0.311       & 0.329       & 0.677          & 0.157  \\
%			A498                        & 0.882  & 0.872 & 0.874 & 0.851 & 0.858       & 0.871       & 0.797          & 0.937        & 0.222  & 0.249 & 0.296 & 0.184 & 0.287       & 0.299       & 0.361          & 0.156    \\
%			A549\_ATCC                  & 0.915  & 0.924 & 0.920 & 0.922 & 0.922       & 0.929       & 0.924          & 0.834        & 0.229  & 0.216 & 0.331 & 0.261 & 0.209       & 0.196       & 0.240          & 0.352 \\
%			ACHN                        & 0.919  & 0.926 & 0.919 & 0.907 & 0.928       & 0.924       & 0.921          & 0.929        & 0.282  & 0.191 & 0.239 & 0.247 & 0.181       & 0.160       & 0.207          & 0.095  \\
%			CCRF-CEM                    & 0.917  & 0.905 & 0.916 & 0.911 & 0.915       & 0.921       & 0.914          & 0.935        & 0.148  & 0.273 & 0.154 & 0.159 & 0.155       & 0.101       & 0.200          & 0.132   \\
%			COLO 205                    & 0.908  & 0.915 & 0.900 & 0.913 & 0.904       & 0.922       & 0.905          & 0.928        & 0.254  & 0.175 & 0.087 & 0.141 & 0.258       & 0.192       & 0.364          & 0.170   \\
%			DU-145                      & 0.914  & 0.905 & 0.907 & 0.913 & 0.912       & 0.910       & 0.903          & 0.925        & 0.164  & 0.205 & 0.303 & 0.234 & 0.200       & 0.152       & 0.181          & 0.174  \\
%			EKVX                        & 0.874  & 0.878 & 0.868 & 0.876 & 0.881       & 0.890       & 0.873          & 0.892        & 0.274  & 0.210 & 0.248 & 0.294 & 0.199       & 0.228       & 0.341          & 0.176 \\
%			HCC-2998                    & 0.874  & 0.885 & 0.849 & 0.883 & 0.834       & 0.888       & 0.845          & 0.893        & 0.242  & 0.186 & 0.466 & 0.193 & 0.142       & 0.246       & 0.367          & 0.162   \\
%			HCT-116                     & 0.782  & 0.860 & 0.815 & 0.872 & 0.855       & 0.842       & 0.695          & 0.886        & 0.163  & 0.385 & 0.300 & 0.250 & 0.336       & 0.272       & 0.534          & 0.196  \\
%			HCT-15                      & 0.890  & 0.913 & 0.907 & 0.896 & 0.909       & 0.891       & 0.884          & 0.921        & 0.206  & 0.150 & 0.181 & 0.232 & 0.223       & 0.090       & 0.379          & 0.124   \\
%			HL-60(TB)                   & 0.903  & 0.898 & 0.904 & 0.891 & 0.911       & 0.910       & 0.890          & 0.922        & 0.264  & 0.220 & 0.195 & 0.293 & 0.208       & 0.164       & 0.263          & 0.121  \\
%			HOP-62                      & 0.908  & 0.908 & 0.912 & 0.921 & 0.914       & 0.922       & 0.907          & 0.931        & 0.136  & 0.231 & 0.281 & 0.213 & 0.259       & 0.203       & 0.285          & 0.151  \\
%			HOP-92                      & 0.913  & 0.915 & 0.893 & 0.896 & 0.852       & 0.926       & 0.866          & 0.926        & 0.251  & 0.112 & 0.422 & 0.222 & 0.215       & 0.188       & 0.385          & 0.119   \\
%			HT29                        & 0.874  & 0.872 & 0.859 & 0.869 & 0.876       & 0.867       & 0.862          & 0.882        & 0.241  & 0.167 & 0.297 & 0.215 & 0.267       & 0.246       & 0.318          & 0.194  \\
%			IGROV1                      & 0.875  & 0.896 & 0.887 & 0.886 & 0.887       & 0.880       & 0.856          & 0.908        & 0.256  & 0.272 & 0.254 & 0.260 & 0.221       & 0.197       & 0.433          & 0.168 \\
%			K-562                       & 0.888  & 0.898 & 0.884 & 0.888 & 0.887       & 0.875       & 0.886          & 0.904        & 0.285  & 0.131 & 0.272 & 0.268 & 0.149       & 0.221       & 0.256          & 0.167  \\
%			KM12                        & 0.81   & 0.805 & 0.726 & 0.801 & 0.737       & 0.82        & 0.517          & 0.83         & 0.605  & 0.572 & 0.326 & 0.63  & 0.483       & 0.628       & 0.13           & 0.638  \\
%			LOXIMVI                     & 0.969  & 0.977 & 0.972 & 0.968 & 0.982       & 0.981       & 0.893          & 0.99         & 0.89   & 0.847 & 0.79  & 0.777 & 0.738       & 0.83        & 0.558          & 0.89   \\
%			MALME-3M                    & 0.956  & 0.947 & 0.945 & 0.94  & 0.953       & 0.944       & 0.945          & 0.962        & 0.806  & 0.703 & 0.796 & 0.876 & 0.76        & 0.77        & 0.713          & 0.851 \\
%			\hline
%			Average                     & 0.885  & 0.894 & 0.883 & 0.891 & 0.889       & 0.899       & 0.852          & 0.911        & 0.329  & 0.297 & 0.333 & 0.315 & 0.290       & 0.286       & 0.360          & 0.260  \\
%			\hline
%		\end{tabular}
%	}
%\end{table}
%

% Please add the following required packages to your document preamble:
% \usepackage{graphicx}
\begin{table}[]
	\centering
	\caption{Gap statistics analysis to compare stacked CNNs, iREFINED-CNN GM/AM, and stacked images models with 4 other single REFINED CNN models in terms of PCC per each cell line paired with the null model. The wider (larger) Gap value indicates better performance.}
	\label{tab:GapStatALM_PCC}
	\resizebox{\textwidth}{!}{%
		\begin{tabular}{|c|cccccccc|}
			\hline
			Cell lines & Isomap & MDS   & LLE   & LE    & \begin{tabular}[c]{@{}c@{}}iREFINED\\ -CNN AM\end{tabular} & \begin{tabular}[c]{@{}c@{}}iREFINED\\ -CNN GM\end{tabular} & \begin{tabular}[c]{@{}c@{}}REFINED-CNN \\ image stacking\end{tabular} & \begin{tabular}[c]{@{}c@{}}REFINED-CNN \\ model stacking\end{tabular} \\
			\hline
			786-0      & 0.725  & 0.777 & 0.802 & 0.817 & 0.869                                                      & 0.877                                                      & 0.754                                                                 & 0.893                                                                 \\
			A498       & 0.882  & 0.872 & 0.874 & 0.851 & 0.858                                                      & 0.871                                                      & 0.797                                                                 & 0.937                                                                 \\
			A549\_ATCC & 0.915  & 0.924 & 0.920 & 0.922 & 0.922                                                      & 0.929                                                      & 0.924                                                                 & 0.834                                                                 \\
			ACHN       & 0.919  & 0.926 & 0.919 & 0.907 & 0.928                                                      & 0.924                                                      & 0.921                                                                 & 0.929                                                                 \\
			CCRF-CEM   & 0.917  & 0.905 & 0.916 & 0.911 & 0.915                                                      & 0.921                                                      & 0.914                                                                 & 0.935                                                                 \\
			COLO 205   & 0.908  & 0.915 & 0.900 & 0.913 & 0.904                                                      & 0.922                                                      & 0.905                                                                 & 0.928                                                                 \\
			DU-145     & 0.914  & 0.905 & 0.907 & 0.913 & 0.912                                                      & 0.910                                                      & 0.903                                                                 & 0.925                                                                 \\
			EKVX       & 0.874  & 0.878 & 0.868 & 0.876 & 0.881                                                      & 0.890                                                      & 0.873                                                                 & 0.892                                                                 \\
			HCC-2998   & 0.874  & 0.885 & 0.849 & 0.883 & 0.834                                                      & 0.888                                                      & 0.845                                                                 & 0.893                                                                 \\
			HCT-116    & 0.782  & 0.860 & 0.815 & 0.872 & 0.855                                                      & 0.842                                                      & 0.695                                                                 & 0.886                                                                 \\
			HCT-15     & 0.890  & 0.913 & 0.907 & 0.896 & 0.909                                                      & 0.891                                                      & 0.884                                                                 & 0.921                                                                 \\
			HL-60(TB)  & 0.903  & 0.898 & 0.904 & 0.891 & 0.911                                                      & 0.910                                                      & 0.890                                                                 & 0.922                                                                 \\
			HOP-62     & 0.908  & 0.908 & 0.912 & 0.921 & 0.914                                                      & 0.922                                                      & 0.907                                                                 & 0.931                                                                 \\
			HOP-92     & 0.913  & 0.915 & 0.893 & 0.896 & 0.852                                                      & 0.926                                                      & 0.866                                                                 & 0.926                                                                 \\
			HT29       & 0.874  & 0.872 & 0.859 & 0.869 & 0.876                                                      & 0.867                                                      & 0.862                                                                 & 0.882                                                                 \\
			IGROV1     & 0.875  & 0.896 & 0.887 & 0.886 & 0.887                                                      & 0.880                                                      & 0.856                                                                 & 0.908                                                                 \\
			K-562      & 0.888  & 0.898 & 0.884 & 0.888 & 0.887                                                      & 0.875                                                      & 0.886                                                                 & 0.904                                                                 \\
			KM12       & 0.81   & 0.805 & 0.726 & 0.801 & 0.737                                                      & 0.82                                                       & 0.517                                                                 & 0.83                                                                  \\
			LOXIMVI    & 0.969  & 0.977 & 0.972 & 0.968 & 0.982                                                      & 0.981                                                      & 0.893                                                                 & 0.99                                                                  \\
			MALME-3M   & 0.956  & 0.947 & 0.945 & 0.94  & 0.953                                                      & 0.944                                                      & 0.945                                                                 & 0.962                                                                 \\
			\hline
			Average    & 0.885  & 0.894 & 0.883 & 0.891 & 0.889                                                      & 0.899                                                      & 0.852                                                                 & 0.911 \\
			\hline                                                               
		\end{tabular}%
	}
\end{table}


% Please add the following required packages to your document preamble:
% \usepackage{graphicx}
\begin{table}[]
	\centering
	\caption{Gap statistics analysis to compare stacked CNNs, iREFINED-CNN GM/AM, and stacked images models with 4 other single REFINED CNN models in terms of Bias per each cell line paired with the null model. The wider (larger) Gap value indicates better performance.}
	\label{tab:GapStatALM_Bias}
	\resizebox{\textwidth}{!}{%
		\begin{tabular}{|c|cccccccc|}
			\hline
			Cell lines & Isomap & MDS   & LLE   & LE    & \begin{tabular}[c]{@{}c@{}}iREFINED\\ -CNN AM\end{tabular} & \begin{tabular}[c]{@{}c@{}}iREFINED\\ -CNN GM\end{tabular} & \begin{tabular}[c]{@{}c@{}}REFINED-CNN \\ image stacking\end{tabular} & \begin{tabular}[c]{@{}c@{}}REFINED-CNN \\ model stacking\end{tabular} \\
			\hline
			786-0      & 0.666  & 0.438 & 0.421 & 0.353 & 0.311                                                      & 0.329                                                      & 0.677                                                                 & 0.157                                                                 \\
			A498       & 0.222  & 0.249 & 0.296 & 0.184 & 0.287                                                      & 0.299                                                      & 0.361                                                                 & 0.156                                                                 \\
			A549\_ATCC & 0.229  & 0.216 & 0.331 & 0.261 & 0.209                                                      & 0.196                                                      & 0.240                                                                 & 0.352                                                                 \\
			ACHN       & 0.282  & 0.191 & 0.239 & 0.247 & 0.181                                                      & 0.160                                                      & 0.207                                                                 & 0.095                                                                 \\
			CCRF-CEM   & 0.148  & 0.273 & 0.154 & 0.159 & 0.155                                                      & 0.101                                                      & 0.200                                                                 & 0.132                                                                 \\
			COLO 205   & 0.254  & 0.175 & 0.087 & 0.141 & 0.258                                                      & 0.192                                                      & 0.364                                                                 & 0.170                                                                 \\
			DU-145     & 0.164  & 0.205 & 0.303 & 0.234 & 0.200                                                      & 0.152                                                      & 0.181                                                                 & 0.174                                                                 \\
			EKVX       & 0.274  & 0.210 & 0.248 & 0.294 & 0.199                                                      & 0.228                                                      & 0.341                                                                 & 0.176                                                                 \\
			HCC-2998   & 0.242  & 0.186 & 0.466 & 0.193 & 0.142                                                      & 0.246                                                      & 0.367                                                                 & 0.162                                                                 \\
			HCT-116    & 0.163  & 0.385 & 0.300 & 0.250 & 0.336                                                      & 0.272                                                      & 0.534                                                                 & 0.196                                                                 \\
			HCT-15     & 0.206  & 0.150 & 0.181 & 0.232 & 0.223                                                      & 0.090                                                      & 0.379                                                                 & 0.124                                                                 \\
			HL-60(TB)  & 0.264  & 0.220 & 0.195 & 0.293 & 0.208                                                      & 0.164                                                      & 0.263                                                                 & 0.121                                                                 \\
			HOP-62     & 0.136  & 0.231 & 0.281 & 0.213 & 0.259                                                      & 0.203                                                      & 0.285                                                                 & 0.151                                                                 \\
			HOP-92     & 0.251  & 0.112 & 0.422 & 0.222 & 0.215                                                      & 0.188                                                      & 0.385                                                                 & 0.119                                                                 \\
			HT29       & 0.241  & 0.167 & 0.297 & 0.215 & 0.267                                                      & 0.246                                                      & 0.318                                                                 & 0.194                                                                 \\
			IGROV1     & 0.256  & 0.272 & 0.254 & 0.260 & 0.221                                                      & 0.197                                                      & 0.433                                                                 & 0.168                                                                 \\
			K-562      & 0.285  & 0.131 & 0.272 & 0.268 & 0.149                                                      & 0.221                                                      & 0.256                                                                 & 0.167                                                                 \\
			KM12       & 0.605  & 0.572 & 0.326 & 0.63  & 0.483                                                      & 0.628                                                      & 0.13                                                                  & 0.638                                                                 \\
			LOX IMVI   & 0.89   & 0.847 & 0.79  & 0.777 & 0.738                                                      & 0.83                                                       & 0.558                                                                 & 0.89                                                                  \\
			MALME-3M   & 0.806  & 0.703 & 0.796 & 0.876 & 0.76                                                       & 0.77                                                       & 0.713                                                                 & 0.851                                                                 \\
			\hline
			Average    & 0.329  & 0.297 & 0.333 & 0.315 & 0.290                                                      & 0.286                                                      & 0.360                                                                 & 0.260       \\
			\hline                                                        
		\end{tabular}%
	}
\end{table}

%
%\begin{figure*}
%	\begin{multicols}{2}
%		\includegraphics[width=\linewidth,height=0.25\textheight]{../iREFINED/Figures/786-0_NMAE_ALM.pdf}\par 
%		%\caption{NRMSEs of 786\_0 cell line}
%		\includegraphics[width=\linewidth,height=0.25\textheight]{../iREFINED/Figures/786-0_NMAE_ALM.pdf}\par 
%		%\caption{NMAEs of 786\_0 cell line}
%	\end{multicols}
%	\begin{multicols}{2}
%		\includegraphics[width=\linewidth,height=0.25\textheight]{../iREFINED/Figures/HT29_NRMSE.pdf}\par
%		%\caption{NRMSEs of HT29 cell line}
%		\includegraphics[width=\linewidth,height=0.25\textheight]{../iREFINED/Figures/HT29_NMAE.pdf}\par
%		%\caption{NMAEs of HT29 cell line}
%	\end{multicols}
%	\begin{multicols}{2}
%		\includegraphics[width=\linewidth,height=0.25\textheight]{../iREFINED/Figures/HL_60_TB_NRMSE.pdf}\par
%		%\caption{NRMSEs of HL-60(TB) cell line}
%		\includegraphics[width=\linewidth,height=0.25\textheight]{../iREFINED/Figures/HL_60_TB_NMAE.pdf}\par
%		%\subcaption{NMAEs of HL-60(TB) cell line}
%	\end{multicols}
%	\caption{Distribution of NRMSEs and NMAEs metric of all eight models drawn from the Gap statistics test for three cell lines of the NCI-ALMANAC dataset. The distributions clustered into two groups and their associated cluster centroids are shown with a vertical bar on the histogram plots.}
%	\label{GapDist_ALM}
%\end{figure*}


\begin{figure}
	\includegraphics[width=\linewidth,height=0.8\textheight]{Figures/786-0_NRMSE_ALM.pdf}
	\caption{Distribution of NRMSE of all eight models drawn from the Gap statistics test for the 786-0 cell line of the NCI-ALMANAC dataset. The distributions clustered into two groups and their associated cluster centroids are shown with a vertical bar on the histogram plots.}
	\label{GapDist_NRMSE_ALM1}
\end{figure}


\begin{figure}
	\includegraphics[width=\linewidth,height=0.8\textheight]{Figures/786-0_NMAE_ALM.pdf}
	\caption{Distribution of NMAE of all eight models drawn from the Gap statistics test for the 786-0 cell line of the NCI-ALMANAC dataset. The distributions clustered into two groups and their associated cluster centroids are shown with a vertical bar on the histogram plots.}
	\label{GapDist_NMAE_ALM1}
\end{figure}


\begin{figure}
	\includegraphics[width=\linewidth,height=0.8\textheight]{Figures/786-0_PCC_ALM.pdf}
	\caption{Distribution of PCC of all eight models drawn from the Gap statistics test for the 786-0 cell line of the NCI-ALMANAC dataset. The distributions clustered into two groups and their associated cluster centroids are shown with a vertical bar on the histogram plots.}
	\label{GapDist_PCC_ALM1}
\end{figure}

\begin{figure}
	\includegraphics[width=\linewidth,height=0.8\textheight]{Figures/786-0_Bias_ALM.pdf}
	\caption{Distribution of Bias of all eight models drawn from the Gap statistics test for the 786-0 cell line of the NCI-ALMANAC dataset. The distributions clustered into two groups and their associated cluster centroids are shown with a vertical bar on the histogram plots.}
	\label{GapDist_Bias_ALM1}
\end{figure}


%\begin{figure*}
%	\begin{multicols}{2}
%		\includegraphics[width=\linewidth,height=0.25\textheight]{Figures/786-0_NMAE_ALM.pdf}\par 
%		%\caption{NRMSEs of 786\_0 cell line}
%		\includegraphics[width=\linewidth,height=0.25\textheight]{Figures/786-0_NMAE_ALM.pdf}\par 
%		%\caption{NMAEs of 786\_0 cell line}
%	\end{multicols}
%	\begin{multicols}{2}
%		\includegraphics[width=\linewidth,height=0.25\textheight]{Figures/786-0_PCC_ALM.pdf}\par
%		%\caption{NRMSEs of HT29 cell line}
%		\includegraphics[width=\linewidth,height=0.25\textheight]{Figures/786-0_Bias_ALM.pdf}\par
%		%\caption{NMAEs of HT29 cell line}
%	\end{multicols}
%	\caption{Distribution of NRMSE, NMAE, PCC, and Bias metric of all eight models drawn from the Gap statistics test for the 786-0 cell line of the NCI-ALMANAC dataset. The distributions clustered into two groups and their associated cluster centroids are shown with a vertical bar on the histogram plots.}
%	\label{GapDist_ALM1}
%\end{figure*}

\begin{figure}
	\includegraphics[width=\linewidth,height=0.8\textheight]{Figures/HT29_NRMSE.pdf}
	\caption{Distribution of NRMSE of all eight models drawn from the Gap statistics test for the HT29 cell line of the NCI-ALMANAC dataset. The distributions clustered into two groups and their associated cluster centroids are shown with a vertical bar on the histogram plots.}
	\label{GapDist_NRMSE_ALM2}
\end{figure}


\begin{figure}
	\includegraphics[width=\linewidth,height=0.8\textheight]{Figures/HT29_NMAE.pdf}
	\caption{Distribution of NMAE of all eight models drawn from the Gap statistics test for the HT29 cell line of the NCI-ALMANAC dataset. The distributions clustered into two groups and their associated cluster centroids are shown with a vertical bar on the histogram plots.}
	\label{GapDist_NMAE_ALM2}
\end{figure}


\begin{figure}
	\includegraphics[width=\linewidth,height=0.8\textheight]{Figures/HT29_PCC.pdf}
	\caption{Distribution of PCC of all eight models drawn from the Gap statistics test for the HT29 cell line of the NCI-ALMANAC dataset. The distributions clustered into two groups and their associated cluster centroids are shown with a vertical bar on the histogram plots.}
	\label{GapDist_PCC_ALM2}
\end{figure}

\begin{figure}
	\includegraphics[width=\linewidth,height=0.8\textheight]{Figures/HT29_Bias.pdf}
	\caption{Distribution of Bias of all eight models drawn from the Gap statistics test for the HT29 cell line of the NCI-ALMANAC dataset. The distributions clustered into two groups and their associated cluster centroids are shown with a vertical bar on the histogram plots.}
	\label{GapDist_Bias_ALM2}
\end{figure}

%\begin{figure*}
%	\begin{multicols}{2}
%		\includegraphics[width=\linewidth,height=0.25\textheight]{Figures/HT29_NRMSE.pdf}\par 
%		%\caption{NRMSEs of 786\_0 cell line}
%		\includegraphics[width=\linewidth,height=0.25\textheight]{Figures/HT29_NMAE.pdf}\par 
%		%\caption{NMAEs of 786\_0 cell line}
%	\end{multicols}
%	\begin{multicols}{2}
%		\includegraphics[width=\linewidth,height=0.25\textheight]{Figures/HT29_PCC.pdf}\par
%		%\caption{NRMSEs of HT29 cell line}
%		\includegraphics[width=\linewidth,height=0.25\textheight]{Figures/HT29_Bias.pdf}\par
%		%\caption{NMAEs of HT29 cell line}
%	\end{multicols}
%	\caption{Distribution of NRMSE, NMAE, PCC, and Bias metric of all eight models drawn from the Gap statistics test for the HT29 cell line of the NCI-ALMANAC dataset. The distributions clustered into two groups and their associated cluster centroids are shown with a vertical bar on the histogram plots.}
%	\label{GapDist_ALM2}
%\end{figure*}


\begin{figure}
	\includegraphics[width=\linewidth,height=0.8\textheight]{Figures/HL_60_TB_NRMSE.pdf}
	\caption{Distribution of NRMSE of all eight models drawn from the Gap statistics test for the HL\_60\_TB cell line of the NCI-ALMANAC dataset. The distributions clustered into two groups and their associated cluster centroids are shown with a vertical bar on the histogram plots.}
	\label{GapDist_NRMSE_ALM3}
\end{figure}


\begin{figure}
	\includegraphics[width=\linewidth,height=0.8\textheight]{Figures/HL_60_TB_NMAE.pdf}
	\caption{Distribution of NMAE of all eight models drawn from the Gap statistics test for the HL\_60\_TB cell line of the NCI-ALMANAC dataset. The distributions clustered into two groups and their associated cluster centroids are shown with a vertical bar on the histogram plots.}
	\label{GapDist_NMAE_ALM3}
\end{figure}


\begin{figure}
	\includegraphics[width=\linewidth,height=0.8\textheight]{Figures/HL_60_TB_PCC.pdf}
	\caption{Distribution of PCC of all eight models drawn from the Gap statistics test for the HL\_60\_TB cell line of the NCI-ALMANAC dataset. The distributions clustered into two groups and their associated cluster centroids are shown with a vertical bar on the histogram plots.}
	\label{GapDist_PCC_ALM3}
\end{figure}

\begin{figure}
	\includegraphics[width=\linewidth,height=0.8\textheight]{Figures/HL_60_TB_Bias.pdf}
	\caption{Distribution of Bias of all eight models drawn from the Gap statistics test for the HL\_60\_TB cell line of the NCI-ALMANAC dataset. The distributions clustered into two groups and their associated cluster centroids are shown with a vertical bar on the histogram plots.}
	\label{GapDist_Bias_ALM3}
\end{figure}


%
%\begin{figure*}
%	\begin{multicols}{2}
%		\includegraphics[width=\linewidth,height=0.25\textheight]{Figures/HL_60_TB_NRMSE.pdf}\par 
%		%\caption{NRMSEs of 786\_0 cell line}
%		\includegraphics[width=\linewidth,height=0.25\textheight]{Figures/HL_60_TB_NMAE.pdf}\par 
%		%\caption{NMAEs of 786\_0 cell line}
%	\end{multicols}
%	\begin{multicols}{2}
%		\includegraphics[width=\linewidth,height=0.25\textheight]{Figures/HL_60_TB_PCC.pdf}\par
%		%\caption{NRMSEs of HT29 cell line}
%		\includegraphics[width=\linewidth,height=0.25\textheight]{Figures/HL_60_TB_Bias.pdf}\par
%		%\caption{NMAEs of HT29 cell line}
%	\end{multicols}
%	\caption{Distribution of NRMSE, NMAE, PCC, and Bias metric of all eight models drawn from the Gap statistics test for the HL-60(TB) cell line of the NCI-ALMANAC dataset. The distributions clustered into two groups and their associated cluster centroids are shown with a vertical bar on the histogram plots.}
%	\label{GapDist_ALM3}
%\end{figure*}


\end{document}
